# Supplementary material for: 2,2-Difluoro-4-phenyl-1,3,2-dioxaborolo[4,5-c]chromen-5-ium-2-ide
Source: Acta Crystallogr Sect E Struct Rep Online. 2010 Nov 30;66(Pt 12):o3354–5. doi: 10.1107/S1600536810048919 (PMC3011699; doi:10.1107/S1600536810048919)
Supplement: Supplementary file 2 [file e-66-o3354-Isup2.hkl]

# 
# h,k,l, Fc-squared, Fo-squared, sigma(Fo-squared) and status flag 
# 
data_I
_shelx_title ' MW0082 in P-1' 
_shelx_refln_list_code          4 
_shelx_F_calc_maximum      138.60 
_exptl_crystal_F_000       292.00 
_reflns_d_resolution_high  0.8393 
 
loop_ 
 _symmetry_equiv_pos_as_xyz 
 'x, y, z' 
 '-x, -y, -z' 
 
_cell_length_a     7.1969 
_cell_length_b     9.7054 
_cell_length_c     9.9986 
_cell_angle_alpha  74.310 
_cell_angle_beta   75.931 
_cell_angle_gamma  71.296 
 
_shelx_F_squared_multiplier     1.000 
 
loop_ 
 _refln_index_h 
 _refln_index_k 
 _refln_index_l 
 _refln_F_squared_calc 
 _refln_F_squared_meas 
 _refln_F_squared_sigma 
 _refln_observed_status 
   1   0   0     1074.67     1017.51      7.32 o 
   2   0   0      755.54     1955.21     18.67 o 
   3   0   0      161.56      157.85      3.49 o 
   4   0   0        0.02      113.17     57.65 o 
   5   0   0      107.42      114.87      4.44 o 
   6   0   0        3.52        3.65      3.34 o 
   7   0   0       25.10       23.73      6.87 o 
   8   0   0        4.08        6.05      7.46 o 
  -7   1   0       28.23       26.28      4.53 o 
  -6   1   0        1.63        0.53      6.10 o 
  -5   1   0       14.90       16.95      3.79 o 
  -4   1   0       54.36       54.43      3.55 o 
  -3   1   0      503.66      499.45      6.60 o 
  -2   1   0        2.04        1.35      3.00 o 
  -1   1   0        8.68        7.38      2.78 o 
   1   1   0      522.50      467.63      4.30 o 
   2   1   0     1290.60     1139.93      7.03 o 
   3   1   0      337.22      306.40      5.47 o 
   4   1   0        5.09        5.90      3.58 o 
   5   1   0        3.61        3.84      2.75 o 
   6   1   0        0.90        0.53      2.94 o 
   7   1   0        0.12        0.65      2.97 o 
   8   1   0        2.31        1.59      6.78 o 
  -7   2   0        2.99        2.97      5.05 o 
  -6   2   0        2.38        3.14      4.56 o 
  -5   2   0        8.51        7.72      4.28 o 
  -4   2   0        9.50        2.80      4.99 o 
  -3   2   0      202.36      228.11      5.71 o 
  -2   2   0      401.07      385.27      4.95 o 
  -1   2   0       55.54       36.53      3.35 o 
   0   2   0      691.72      662.21      5.48 o 
   1   2   0      595.04      555.38      8.54 o 
   2   2   0      358.92      332.95      5.43 o 
   3   2   0       36.66       39.71      2.18 o 
   4   2   0       58.69       69.57      3.08 o 
   5   2   0       61.66       67.13      5.65 o 
   6   2   0        0.53        1.86      2.62 o 
   7   2   0        0.01        0.02      2.19 o 
   8   2   0        0.14        0.74      4.15 o 
  -7   3   0        0.47        1.97      6.44 o 
  -6   3   0        3.13        2.54      5.75 o 
  -5   3   0        1.22        1.22      4.51 o 
  -4   3   0       45.67       50.26      5.38 o 
  -3   3   0       28.47       31.09      6.75 o 
  -2   3   0       46.09       44.36      3.24 o 
  -1   3   0       23.76       18.71      2.59 o 
   0   3   0        0.20        1.64      2.57 o 
   1   3   0       51.20       51.47      3.42 o 
   2   3   0      167.88      162.00      3.48 o 
   3   3   0      248.72      244.43      3.41 o 
   4   3   0      220.68      204.11      5.99 o 
   5   3   0       24.16       27.97      3.12 o 
   6   3   0      135.48      155.39      4.58 o 
   7   3   0        0.05       -1.49      3.53 o 
   8   3   0        1.02        3.67      9.27 o 
  -6   4   0        6.92        5.04      6.46 o 
  -5   4   0       12.68       17.59      6.33 o 
  -4   4   0       18.57       19.52      5.88 o 
  -3   4   0      297.20      309.59     13.62 o 
  -2   4   0       92.70       97.03      3.81 o 
  -1   4   0     1220.12     1287.79     17.10 o 
   0   4   0      532.30      518.34      6.59 o 
   1   4   0      685.93      644.79      8.22 o 
   2   4   0      397.50      347.00     10.33 o 
   3   4   0        6.96        4.63      2.59 o 
   4   4   0      251.86      276.93      4.06 o 
   5   4   0       12.19        9.54      2.89 o 
   6   4   0       55.87       51.26      2.19 o 
   7   4   0        8.11        9.59      3.11 o 
   8   4   0        0.48       -2.55      8.45 o 
  -6   5   0       15.75       17.70      7.43 o 
  -5   5   0       20.00       26.16      6.87 o 
  -4   5   0        6.54        6.60      4.64 o 
  -3   5   0        7.56        9.87      4.90 o 
  -2   5   0        1.00       -0.26      3.09 o 
  -1   5   0      308.09      335.62     10.00 o 
   0   5   0       30.46       29.61      2.79 o 
   1   5   0      552.73      550.02      6.52 o 
   2   5   0      239.93      215.98      5.77 o 
   3   5   0        0.61        0.30      2.52 o 
   4   5   0       56.17       61.06      3.26 o 
   5   5   0        1.57        2.98      3.06 o 
   6   5   0        8.90       13.79      3.03 o 
   7   5   0        0.44        0.32      6.95 o 
   8   5   0        0.02       -0.58      6.52 o 
  -5   6   0        0.07       -0.72      7.08 o 
  -4   6   0        0.01       -0.40      6.66 o 
  -3   6   0       24.11       26.68      4.67 o 
  -2   6   0      187.79      178.30      6.45 o 
  -1   6   0      146.66      154.30      5.16 o 
   0   6   0        1.13        3.11      2.75 o 
   1   6   0       85.72       88.68      3.70 o 
   2   6   0       13.95       14.36      2.70 o 
   3   6   0        6.22       16.88      3.31 o 
   4   6   0       23.82       24.97      3.30 o 
   5   6   0        0.95       20.02      3.31 o 
   6   6   0        3.70        1.48      3.67 o 
   7   6   0        1.73        6.93      5.47 o 
  -4   7   0        2.95        2.63      7.10 o 
  -3   7   0        0.59        2.75      7.10 o 
  -2   7   0        0.06        3.13      4.48 o 
  -1   7   0        0.00       -1.39      4.45 o 
   0   7   0       10.00        9.67      3.25 o 
   1   7   0       40.78       42.48      3.74 o 
   2   7   0       72.94       72.09      3.70 o 
   3   7   0       57.91       53.73      2.24 o 
   4   7   0       66.39       70.75      4.09 o 
   5   7   0       99.46      106.21      4.37 o 
   6   7   0        3.69        5.02      9.47 o 
   7   7   0        0.02       -0.87     10.03 o 
  -3   8   0        1.11       -1.21      7.46 o 
  -2   8   0       77.99       78.26     11.27 o 
  -1   8   0        7.14        6.25      4.86 o 
   0   8   0        0.19        1.36      5.25 o 
   1   8   0      117.62      106.26      4.93 o 
   2   8   0        0.00        0.61      4.25 o 
   3   8   0      601.95      709.21     16.27 o 
   4   8   0      106.90      108.75      4.84 o 
   5   8   0      129.64      123.92      5.08 o 
   6   8   0        0.24        3.40     10.30 o 
   7   8   0       11.35       19.29     11.15 o 
  -2   9   0       16.43       14.88      7.85 o 
  -1   9   0        1.41        0.75      6.96 o 
   0   9   0        3.42        2.28      6.66 o 
   1   9   0       16.51       20.40      5.21 o 
   2   9   0        0.24        2.20      3.80 o 
   3   9   0        6.73        7.14      3.97 o 
   4   9   0        4.93        1.38      9.59 o 
   5   9   0        0.13       -4.78     10.34 o 
   6   9   0        2.54        9.81     10.80 o 
  -1  10   0        8.72        5.81      7.69 o 
   0  10   0        0.18        1.62      7.45 o 
   1  10   0        7.53       10.82      5.68 o 
   2  10   0        0.09       -0.07      5.13 o 
   3  10   0        1.75        5.45     10.00 o 
   4  10   0        1.93        2.63     10.25 o 
   5  10   0        4.09       14.50     11.02 o 
   2  11   0        3.30        2.75      5.71 o 
   3  11   0        0.09        2.68     12.31 o 
  -4 -10   1        0.25       -0.67     10.56 o 
  -3 -10   1       16.31       27.04     11.69 o 
  -2 -10   1        5.52        4.50      6.02 o 
  -1 -10   1        2.58       -1.44      5.52 o 
   0 -10   1        1.71        5.89      7.08 o 
   1 -10   1        5.06        9.32      8.14 o 
  -6  -9   1        3.03        5.12     11.15 o 
  -5  -9   1        2.40        1.58      5.45 o 
  -4  -9   1        5.45        7.61      5.62 o 
  -3  -9   1        5.86        3.91      3.95 o 
  -2  -9   1       18.47       19.69      5.07 o 
  -1  -9   1       10.93        9.50      5.12 o 
   0  -9   1        0.30       -0.25      5.33 o 
   1  -9   1       12.21       13.81      7.13 o 
   2  -9   1        3.05        1.19      7.89 o 
  -6  -8   1        9.75        9.90      5.55 o 
  -5  -8   1       67.46       75.22      6.28 o 
  -4  -8   1       13.90       19.80      9.37 o 
  -3  -8   1      184.61      196.42      9.13 o 
  -2  -8   1      229.67      235.99     11.86 o 
  -1  -8   1      393.14      425.46      7.90 o 
   0  -8   1       14.08       10.06      4.89 o 
   1  -8   1      100.73       92.29     12.61 o 
   2  -8   1        3.29       -1.38      7.02 o 
   3  -8   1        1.57       -1.70      7.57 o 
  -7  -7   1        0.24        5.84     10.61 o 
  -6  -7   1       55.70       59.50      6.17 o 
  -5  -7   1        0.10        0.76      5.00 o 
  -4  -7   1        0.10        2.85      5.22 o 
  -3  -7   1      606.34      687.01      6.65 o 
  -2  -7   1       16.89       14.46      3.98 o 
  -1  -7   1      243.46      231.01      5.95 o 
   0  -7   1      156.27      154.42      5.09 o 
   1  -7   1       45.62       44.10      6.68 o 
   2  -7   1       39.48       34.39      4.47 o 
   3  -7   1       22.00       19.44      7.09 o 
   4  -7   1        5.14       12.89     10.73 o 
  -7  -6   1        0.22        6.03      7.61 o 
  -6  -6   1        3.14        0.56      6.61 o 
  -5  -6   1       15.92       14.55      5.59 o 
  -4  -6   1        6.89        3.43      4.83 o 
  -3  -6   1        0.29        1.36      1.60 o 
  -2  -6   1       68.12       70.23      3.44 o 
  -1  -6   1      287.11      285.80      7.43 o 
   0  -6   1       39.83       46.54      3.86 o 
   1  -6   1        0.52        1.37      4.26 o 
   2  -6   1        1.87        1.81      3.74 o 
   3  -6   1        0.86        0.40      3.76 o 
   4  -6   1        0.33       -0.23      6.60 o 
   5  -6   1        0.19       -5.18      7.58 o 
  -7  -5   1        1.43        6.86      7.72 o 
  -6  -5   1        0.26        3.40      3.43 o 
  -5  -5   1        1.06        3.95      4.78 o 
  -4  -5   1        0.23        1.23      3.69 o 
  -3  -5   1        7.78        7.08      3.52 o 
  -2  -5   1      216.94      226.46      4.74 o 
  -1  -5   1       51.23       50.73      2.91 o 
   0  -5   1       27.91       29.20      3.21 o 
   1  -5   1       12.33       16.69      2.53 o 
   2  -5   1        5.37        6.45      2.67 o 
   3  -5   1      110.55      105.90      5.06 o 
   4  -5   1        2.63        0.29      3.69 o 
   5  -5   1        2.88        3.04      6.43 o 
   6  -5   1        0.02        1.28      7.35 o 
  -8  -4   1        0.00        1.46      8.86 o 
  -7  -4   1        2.77        7.75      7.76 o 
  -6  -4   1        5.47        5.84      1.27 o 
  -5  -4   1       69.32       70.37      4.44 o 
  -4  -4   1      304.59      317.98      5.96 o 
  -3  -4   1        0.02       -0.52      3.11 o 
  -2  -4   1      196.45      219.20      3.40 o 
  -1  -4   1       42.57       44.77      3.05 o 
   0  -4   1      396.74      383.93      4.97 o 
   1  -4   1        3.55        0.25      2.18 o 
   2  -4   1       22.48       24.48      2.54 o 
   3  -4   1      435.52      440.56      6.40 o 
   4  -4   1        1.67       -0.21      4.00 o 
   5  -4   1       46.30       34.01      6.42 o 
   6  -4   1        0.02       -2.52      6.62 o 
  -8  -3   1        0.00        1.93     10.16 o 
  -7  -3   1        2.13        7.77      5.69 o 
  -6  -3   1        6.17        3.51      2.83 o 
  -5  -3   1        0.28        0.54      2.20 o 
  -4  -3   1      966.95      961.66     14.16 o 
  -3  -3   1        2.52        0.35      3.48 o 
  -2  -3   1      195.80      186.42      6.41 o 
  -1  -3   1      767.60      704.40      6.11 o 
   0  -3   1     1176.39     1159.32     10.62 o 
   1  -3   1       32.54       40.33      2.25 o 
   2  -3   1       25.90       22.85      2.39 o 
   3  -3   1       11.03       10.43      4.07 o 
   4  -3   1       29.53       29.53      5.09 o 
   5  -3   1        4.26        4.87      5.37 o 
   6  -3   1        2.16        2.59      5.61 o 
   7  -3   1        2.47        0.01      6.24 o 
  -8  -2   1        3.08        9.35     11.09 o 
  -7  -2   1        3.15        2.23      3.19 o 
  -6  -2   1        0.00        0.74      5.20 o 
  -5  -2   1        0.59        0.60      3.69 o 
  -4  -2   1        1.44        0.88      3.27 o 
  -3  -2   1      354.42      337.90     10.07 o 
  -2  -2   1       14.75       14.29      1.29 o 
  -1  -2   1      593.37      532.50      3.83 o 
   0  -2   1     1153.84     1043.33     15.59 o 
   1  -2   1        2.19        2.06      1.90 o 
   2  -2   1       42.09       42.12      2.91 o 
   3  -2   1       41.70       49.55      3.24 o 
   4  -2   1        0.26        2.33      4.96 o 
   5  -2   1        0.76        0.85      8.74 o 
   6  -2   1        0.48       -0.88      5.05 o 
   7  -2   1        0.44       -1.96      5.40 o 
  -8  -1   1        0.01        4.16      6.75 o 
  -7  -1   1        0.15        0.68      5.92 o 
  -6  -1   1        0.23        0.29      3.36 o 
  -5  -1   1       25.11       21.80      5.52 o 
  -4  -1   1        0.73        1.53      6.66 o 
  -3  -1   1       29.29       33.86      4.03 o 
  -2  -1   1       78.93       64.91      3.24 o 
  -1  -1   1     2002.45     1742.39     19.39 o 
   0  -1   1        0.43        1.65      1.90 o 
   1  -1   1     1092.34     1128.39     22.02 o 
   2  -1   1      216.50      195.65      5.61 o 
   3  -1   1      147.66      198.39      4.34 o 
   4  -1   1       42.59       34.50      3.23 o 
   5  -1   1        1.18       -1.03      3.50 o 
   6  -1   1        0.11        3.54      8.43 o 
   7  -1   1        3.10        0.68      9.97 o 
  -7   0   1        0.83        5.62      6.54 o 
  -6   0   1       28.65       29.01      6.35 o 
  -5   0   1       53.43       56.30      4.72 o 
  -4   0   1       65.64       73.22      5.46 o 
  -3   0   1      703.85      686.28     11.85 o 
  -2   0   1       71.09      130.17      6.19 o 
  -1   0   1      429.03      377.24      4.86 o 
   1   0   1      248.16      202.24      4.63 o 
   2   0   1    19210.75    17455.91     72.06 o 
   3   0   1        0.21        0.15      1.99 o 
   4   0   1       24.40       31.86      2.99 o 
   5   0   1       22.34       23.86      2.79 o 
   6   0   1        0.96        3.51      3.23 o 
   7   0   1       46.97       48.97      4.04 o 
   8   0   1        0.79        1.73      9.41 o 
  -7   1   1        3.99        2.73      4.68 o 
  -6   1   1        6.76        6.15      4.32 o 
  -5   1   1      269.42      273.98     11.98 o 
  -4   1   1        6.06        7.75      3.21 o 
  -3   1   1      376.98      396.38     10.14 o 
  -2   1   1       21.09       15.82      5.13 o 
  -1   1   1     2339.29     2200.36     53.80 o 
   1   1   1      271.09      253.53      3.70 o 
   2   1   1     3374.57     3029.57     27.40 o 
   3   1   1      264.28      238.27      6.34 o 
   4   1   1      104.56      104.20      2.27 o 
   5   1   1        0.20        2.77      2.07 o 
   6   1   1        2.06        2.21      2.77 o 
   7   1   1        3.61        1.90      2.32 o 
   8   1   1        0.55       -2.04      8.01 o 
  -7   2   1        2.89        2.90      5.16 o 
  -6   2   1        1.43        2.03      4.64 o 
  -5   2   1        8.86        7.45      5.04 o 
  -4   2   1        3.62        1.52      5.06 o 
  -3   2   1      292.99      316.84      6.50 o 
  -2   2   1        6.36        8.56      3.39 o 
  -1   2   1       25.07       23.88      5.03 o 
   0   2   1       38.27       37.97      3.25 o 
   1   2   1     1854.38     1638.74     11.89 o 
   2   2   1       38.49       33.92      1.19 o 
   3   2   1       14.86       15.84      2.03 o 
   4   2   1       49.81       47.41      2.72 o 
   5   2   1        0.00       -1.38      2.75 o 
   6   2   1        3.35        6.03      3.65 o 
   7   2   1       14.19       10.88      4.63 o 
   8   2   1        0.04        0.19      5.17 o 
  -6   3   1        0.01       -0.05      5.22 o 
  -5   3   1        0.90        7.74      5.42 o 
  -4   3   1        5.35        6.89      4.99 o 
  -3   3   1       40.12       44.40      7.13 o 
  -2   3   1       12.08       10.47      3.85 o 
  -1   3   1      406.70      386.62      9.76 o 
   0   3   1      385.30      369.63      5.37 o 
   1   3   1      748.71      664.78      3.49 o 
   2   3   1       69.54       58.97      2.09 o 
   3   3   1      260.17      242.11      2.73 o 
   4   3   1       81.05       83.58      2.52 o 
   5   3   1        1.44        0.84      2.65 o 
   6   3   1        7.08        6.41      3.37 o 
   7   3   1        3.01        3.19      4.36 o 
   8   3   1        8.52        9.90      8.83 o 
  -6   4   1       13.77       11.04      5.82 o 
  -5   4   1        7.13        8.60      5.88 o 
  -4   4   1        2.03        2.46      5.47 o 
  -3   4   1        0.04        1.19      4.12 o 
  -2   4   1      256.49      253.58      4.79 o 
  -1   4   1       98.49      106.75      3.98 o 
   0   4   1        0.75       -0.37      2.49 o 
   1   4   1      784.52      862.65      5.55 o 
   2   4   1       15.01       14.85      1.93 o 
   3   4   1       23.25       19.35      1.90 o 
   4   4   1       93.32       94.57      2.96 o 
   5   4   1        3.50        2.54      1.00 o 
   6   4   1      171.54      192.38      4.26 o 
   7   4   1        1.32        1.76      3.01 o 
   8   4   1       14.62       14.28      6.16 o 
  -6   5   1       68.06       70.01     14.07 o 
  -5   5   1       13.95       12.57      8.14 o 
  -4   5   1       11.96        6.60      7.68 o 
  -3   5   1       48.25       40.93      5.98 o 
  -2   5   1       19.81       18.62      3.93 o 
  -1   5   1      424.96      450.20      8.86 o 
   0   5   1       10.72        8.85      2.85 o 
   1   5   1     1165.20     1211.00      6.53 o 
   2   5   1       28.73       22.58      2.43 o 
   3   5   1       88.23       87.85      2.80 o 
   4   5   1        5.67        3.93      2.19 o 
   5   5   1        0.47        0.13      1.99 o 
   6   5   1       12.09       13.66      4.94 o 
   7   5   1        3.96        5.14      4.21 o 
   8   5   1        1.49        4.52      6.13 o 
  -5   6   1        7.25        5.30      7.56 o 
  -4   6   1        2.09        3.07      6.03 o 
  -3   6   1       14.48       11.10      5.47 o 
  -2   6   1        6.67        6.54      5.22 o 
  -1   6   1        1.40        0.63      3.63 o 
   0   6   1      190.45      204.30      4.08 o 
   1   6   1      210.81      194.40      5.17 o 
   2   6   1      101.56      105.00      3.43 o 
   3   6   1        0.23       26.91      3.92 o 
   4   6   1        3.69        5.28      2.37 o 
   5   6   1        0.35       21.76      2.85 o 
   6   6   1        9.27        6.16      2.31 o 
   7   6   1        0.52        2.31      9.23 o 
   8   6   1        0.16        2.46     10.35 o 
  -4   7   1        1.23       -1.67      7.41 o 
  -3   7   1        4.79        2.89      5.69 o 
  -2   7   1       57.76       55.52      6.16 o 
  -1   7   1       28.10       26.06      4.55 o 
   0   7   1        5.11        3.92      3.71 o 
   1   7   1        4.24        1.92      2.85 o 
   2   7   1        1.04       12.70      2.73 o 
   3   7   1       35.37       32.61      2.17 o 
   4   7   1      113.60      142.39      3.91 o 
   5   7   1       13.32       10.52      2.74 o 
   6   7   1       23.91       22.23      4.03 o 
   7   7   1       14.64        5.79     10.78 o 
  -3   8   1       13.26       15.21      8.30 o 
  -2   8   1       58.58       61.31     10.18 o 
  -1   8   1       35.46       36.56      6.16 o 
   0   8   1        5.06        4.15      4.66 o 
   1   8   1        3.33        4.12      4.45 o 
   2   8   1       49.18       55.10      3.87 o 
   3   8   1      127.54      133.70      3.11 o 
   4   8   1        3.89        3.95      1.10 o 
   5   8   1      457.41      581.01     17.06 o 
   6   8   1       33.60       30.91     11.00 o 
   7   8   1       34.13       35.02     11.85 o 
  -2   9   1       15.16       10.50      8.22 o 
  -1   9   1       15.10        7.22      6.94 o 
   0   9   1       31.24       40.11     10.15 o 
   1   9   1       20.69       12.47      4.29 o 
   2   9   1       24.25       33.23      3.66 o 
   3   9   1       14.79       13.15      2.83 o 
   4   9   1       70.17       61.54      2.67 o 
   5   9   1       37.17       34.44     10.92 o 
   6   9   1        1.88       10.28     10.67 o 
  -1  10   1        2.59        1.64      8.16 o 
   0  10   1        0.04       -2.58      7.55 o 
   1  10   1        1.97        1.78      6.00 o 
   2  10   1        0.05        4.41      5.32 o 
   3  10   1       17.01       20.16      4.75 o 
   4  10   1        2.21       -1.54     11.20 o 
   5  10   1        0.75       11.37     10.81 o 
   1  11   1        1.06        5.57      7.39 o 
   2  11   1        6.04        9.91      6.00 o 
   3  11   1        9.19        9.05      7.89 o 
   4  11   1        0.00       15.28     12.06 o 
  -4 -10   2        3.74       -2.86     10.75 o 
  -3 -10   2        0.54        7.36      6.89 o 
  -2 -10   2        0.00        1.19      5.61 o 
  -1 -10   2        5.11       13.19      6.23 o 
   0 -10   2        0.03       -4.99      9.19 o 
  -5  -9   2        1.16       -0.05      6.32 o 
  -4  -9   2       14.02       15.16      6.24 o 
  -3  -9   2        0.00       -0.46      3.21 o 
  -2  -9   2       11.01       21.06      5.46 o 
  -1  -9   2       29.22       30.56      6.02 o 
   0  -9   2       12.54       13.72      5.15 o 
   1  -9   2        3.76        1.57      7.21 o 
   2  -9   2        2.39        2.10      8.10 o 
  -6  -8   2        0.74        0.84      6.27 o 
  -5  -8   2        6.31       10.39      6.11 o 
  -4  -8   2        0.19       -0.95      5.75 o 
  -3  -8   2       38.65       40.17      3.64 o 
  -2  -8   2        1.87       -0.84      8.21 o 
  -1  -8   2       96.99       92.06      6.16 o 
   0  -8   2       33.25       33.40      5.77 o 
   1  -8   2       31.94       29.93      7.17 o 
   2  -8   2        3.30        0.32      6.93 o 
   3  -8   2        4.30        8.35      7.70 o 
  -6  -7   2       26.10       22.12      6.33 o 
  -5  -7   2        0.00       -0.79      5.86 o 
  -4  -7   2      146.41      156.07      7.24 o 
  -3  -7   2       11.65       11.32      2.87 o 
  -2  -7   2        2.43        6.92      4.31 o 
  -1  -7   2      680.04      709.22     10.59 o 
   0  -7   2        5.05       14.50      5.83 o 
   1  -7   2      147.64      133.87      5.70 o 
   2  -7   2       19.44       26.05      7.22 o 
   3  -7   2        9.67        2.68      7.21 o 
   4  -7   2        0.06        1.38      7.54 o 
  -7  -6   2        0.71        3.82      8.28 o 
  -6  -6   2        0.81        0.86      7.27 o 
  -5  -6   2        1.18        3.59      4.68 o 
  -4  -6   2       45.78       37.98      6.06 o 
  -3  -6   2       18.54       16.17      2.56 o 
  -2  -6   2      128.73      133.41      7.17 o 
  -1  -6   2       25.00       34.09      5.02 o 
   0  -6   2       49.82       47.93      4.10 o 
   1  -6   2       40.01       40.84      4.62 o 
   2  -6   2        6.12        4.86      5.83 o 
   3  -6   2        2.71        3.82      6.36 o 
   4  -6   2        1.13       -3.10      6.98 o 
   5  -6   2        0.04        2.37      7.12 o 
  -7  -5   2        1.59       -0.27      8.75 o 
  -6  -5   2        8.73        9.28      4.59 o 
  -5  -5   2        0.61        1.46      4.44 o 
  -4  -5   2        2.47        3.69      4.38 o 
  -3  -5   2        0.02       -0.79      1.98 o 
  -2  -5   2      196.56      206.60      4.82 o 
  -1  -5   2      198.72      217.48      4.60 o 
   0  -5   2      217.88      226.12      5.02 o 
   1  -5   2        3.13        1.37      2.89 o 
   2  -5   2        4.05        2.72      5.22 o 
   3  -5   2       14.34       12.04      6.13 o 
   4  -5   2       21.16       17.90      6.51 o 
   5  -5   2        0.71       -2.92      6.60 o 
   6  -5   2        0.63       -1.49      7.35 o 
  -7  -4   2        0.09       -0.98      9.49 o 
  -6  -4   2        2.88        2.50      1.50 o 
  -5  -4   2       10.71        7.25      2.08 o 
  -4  -4   2       84.02       53.58      1.94 o 
  -3  -4   2       75.16       59.92      3.20 o 
  -2  -4   2       54.41       52.68      2.20 o 
  -1  -4   2       15.19        8.93      2.58 o 
   0  -4   2      195.43      176.26      3.59 o 
   1  -4   2      154.34      149.57      3.63 o 
   2  -4   2       59.44       61.31      3.77 o 
   3  -4   2        0.05       -0.08      1.25 o 
   4  -4   2        2.98        3.68      1.72 o 
   5  -4   2       43.11       36.68      6.51 o 
   6  -4   2        0.17        1.86      6.33 o 
  -7  -3   2       71.97       77.83     10.22 o 
  -6  -3   2        2.15        2.90      2.94 o 
  -5  -3   2        0.40       -2.58      3.27 o 
  -4  -3   2        1.00        0.15      2.72 o 
  -3  -3   2       87.84       78.31      2.95 o 
  -2  -3   2     1787.62     1779.71      8.36 o 
  -1  -3   2      179.18      165.02      3.32 o 
   0  -3   2      176.28      196.04      4.02 o 
   1  -3   2        5.23        5.35      2.30 o 
   2  -3   2        2.16        5.22      5.11 o 
   3  -3   2      137.09      157.59      6.09 o 
   4  -3   2        9.24       10.70      2.52 o 
   5  -3   2       37.92       35.20      5.85 o 
   6  -3   2        8.21        8.39      5.91 o 
   7  -3   2        0.81        3.13      6.29 o 
  -7  -2   2        9.67       10.99      5.78 o 
  -6  -2   2        1.10       -0.78      5.05 o 
  -5  -2   2        2.64        3.89      3.86 o 
  -4  -2   2       72.21       72.69      4.30 o 
  -3  -2   2       91.29       84.71      3.27 o 
  -2  -2   2      418.45      398.82      7.33 o 
  -1  -2   2       28.64       28.79      2.55 o 
   0  -2   2        0.20        0.46      2.54 o 
   1  -2   2        2.64        3.50      1.38 o 
   2  -2   2      212.45      196.76      7.30 o 
   3  -2   2       28.69       24.65      3.10 o 
   4  -2   2        0.12       -0.60      3.59 o 
   5  -2   2        6.73        9.34      8.75 o 
   6  -2   2        3.59        5.77      5.04 o 
   7  -2   2        0.97        2.56      5.52 o 
  -7  -1   2        3.83        6.44      4.27 o 
  -6  -1   2        5.63        6.18      5.70 o 
  -5  -1   2       30.40       35.44      5.82 o 
  -4  -1   2        3.67        4.42      3.60 o 
  -3  -1   2       55.16       55.37      3.57 o 
  -2  -1   2       90.61       85.27      4.01 o 
  -1  -1   2      542.58      495.07      4.93 o 
   0  -1   2       23.41       21.52      4.50 o 
   1  -1   2      340.98      288.25      5.06 o 
   2  -1   2       46.47       45.30      2.72 o 
   3  -1   2      190.01      231.09      4.98 o 
   4  -1   2       21.74       23.76      2.66 o 
   5  -1   2        0.20        7.19      4.11 o 
   6  -1   2        0.72        4.44      8.96 o 
   7  -1   2        0.23        1.67      8.93 o 
  -7   0   2        4.12        7.14      4.70 o 
  -6   0   2       17.16       10.53      9.00 o 
  -5   0   2       15.99       17.31      5.90 o 
  -4   0   2        0.09        1.20      3.95 o 
  -3   0   2       34.70       33.95      4.50 o 
  -2   0   2      106.09      113.79      4.37 o 
  -1   0   2      483.10      432.71      5.48 o 
   0   0   2     2272.51     2368.41     50.82 o 
   1   0   2     2226.43     2041.53     12.97 o 
   2   0   2      502.77      517.52      4.21 o 
   3   0   2       94.58       89.24      2.17 o 
   4   0   2     1361.20     1301.93     13.76 o 
   5   0   2       37.96       43.13      3.95 o 
   6   0   2       20.94       18.28      4.56 o 
   7   0   2        4.44       -0.99      6.08 o 
   8   0   2        0.03        0.92      6.19 o 
  -7   1   2        0.03       -0.68      4.92 o 
  -6   1   2        5.66        3.56      5.30 o 
  -5   1   2       51.57       58.58      9.71 o 
  -4   1   2      122.69      112.94      6.28 o 
  -3   1   2      444.41      513.20      8.14 o 
  -2   1   2        9.51       12.21      4.28 o 
  -1   1   2       33.59       56.71     15.45 o 
   0   1   2      125.69      125.60      4.12 o 
   1   1   2      599.74      603.15     59.89 o 
   2   1   2    13493.25    12153.89     62.66 o 
   3   1   2      141.35      144.33      3.06 o 
   4   1   2     1102.84     1038.72      7.80 o 
   5   1   2      144.72      152.56     10.93 o 
   6   1   2        5.08        3.85      6.98 o 
   7   1   2        0.83       -2.71      7.45 o 
   8   1   2        0.20        3.56      5.99 o 
  -7   2   2        3.31        3.00      5.45 o 
  -6   2   2        6.35        4.83      5.73 o 
  -5   2   2        7.73        2.61      5.22 o 
  -4   2   2        9.14       11.27      4.88 o 
  -3   2   2        9.15        4.81      6.21 o 
  -2   2   2      124.21      142.22      7.54 o 
  -1   2   2       94.92       99.86      4.21 o 
   0   2   2       46.17       37.12      2.80 o 
   1   2   2      448.17      395.80      6.98 o 
   2   2   2      223.75      208.99      3.32 o 
   3   2   2       52.82       53.50      2.09 o 
   4   2   2      190.87      190.24      3.39 o 
   5   2   2       45.19       48.82      3.39 o 
   6   2   2        6.47        4.89      3.73 o 
   7   2   2        1.54        1.11      4.97 o 
   8   2   2        0.05       -2.78      5.43 o 
  -6   3   2        2.40       -0.79      6.30 o 
  -5   3   2       14.52       18.60      7.86 o 
  -4   3   2       10.08        5.34      5.22 o 
  -3   3   2        7.69       15.78      4.52 o 
  -2   3   2        4.42        5.68      5.73 o 
  -1   3   2       92.52       86.46      4.34 o 
   0   3   2      419.02      401.48      4.66 o 
   1   3   2      160.04      136.45      1.92 o 
   2   3   2        6.37        4.27      1.78 o 
   3   3   2        9.97       10.92      1.18 o 
   4   3   2       52.15       48.02      1.97 o 
   5   3   2        9.96       12.52      2.40 o 
   6   3   2        0.01        0.29      3.38 o 
   7   3   2        0.74        2.43      4.27 o 
   8   3   2        0.76        1.85      4.81 o 
  -6   4   2        0.36        0.40      6.68 o 
  -5   4   2        1.55        2.52      6.23 o 
  -4   4   2        8.51        8.99      5.56 o 
  -3   4   2        1.08        0.34      4.75 o 
  -2   4   2      135.03      147.27      4.71 o 
  -1   4   2        0.59        1.54      3.46 o 
   0   4   2     1057.25     1031.18      9.72 o 
   1   4   2      177.52      172.32      4.05 o 
   2   4   2        0.08        0.46      2.05 o 
   3   4   2      331.96      356.01      4.50 o 
   4   4   2        0.01        1.19      1.35 o 
   5   4   2        2.95        1.99      2.09 o 
   6   4   2        0.08        1.78      3.13 o 
   7   4   2        0.75        1.70      3.17 o 
   8   4   2       37.38       33.89      9.16 o 
  -5   5   2       11.83        9.10      7.00 o 
  -4   5   2      108.74      119.51      7.74 o 
  -3   5   2       14.15       16.49      5.70 o 
  -2   5   2       17.41       13.15      3.70 o 
  -1   5   2      377.59      386.75      6.18 o 
   0   5   2       72.21       70.04      3.56 o 
   1   5   2     1027.35     1079.18      6.07 o 
   2   5   2      196.01      183.61      4.01 o 
   3   5   2       64.20       71.92      2.72 o 
   4   5   2       12.15       10.26      1.69 o 
   5   5   2       18.50       18.19      2.58 o 
   6   5   2        5.64        6.18      2.02 o 
   7   5   2        2.25        1.09      2.67 o 
   8   5   2       11.06        3.55      9.75 o 
  -5   6   2        7.47       10.79      9.13 o 
  -4   6   2       80.78       70.59      7.62 o 
  -3   6   2       31.43       36.98      5.36 o 
  -2   6   2       18.06       14.69      4.74 o 
  -1   6   2        0.53        1.21      4.02 o 
   0   6   2       46.07       44.97      3.85 o 
   1   6   2       13.22       14.27      2.66 o 
   2   6   2       59.94       59.33      2.26 o 
   3   6   2       16.58       19.02      2.46 o 
   4   6   2       13.19        9.49      2.57 o 
   5   6   2        0.03        3.17      2.87 o 
   6   6   2        6.00        7.31      3.37 o 
   7   6   2        2.34        6.18      9.78 o 
   8   6   2        0.72       10.88     10.89 o 
  -4   7   2        4.82        4.50      9.56 o 
  -3   7   2        0.01        3.56      9.00 o 
  -2   7   2        5.99        5.24      6.10 o 
  -1   7   2       15.81       17.86      4.65 o 
   0   7   2       18.45       15.40      4.14 o 
   1   7   2       10.71       13.54      3.02 o 
   2   7   2       26.00       26.69      2.52 o 
   3   7   2       22.66       24.97      1.53 o 
   4   7   2       18.57       19.36      2.00 o 
   5   7   2       17.02       11.99      9.00 o 
   6   7   2        7.39        9.66      9.56 o 
   7   7   2        1.15       -2.74     10.42 o 
   8   7   2        7.23        6.16     10.41 o 
  -3   8   2        2.92       -5.37      9.41 o 
  -2   8   2        0.39        2.96      8.79 o 
  -1   8   2       45.60       45.63      9.15 o 
   0   8   2       48.67       43.62     12.63 o 
   1   8   2        5.98        4.29      3.85 o 
   2   8   2        0.04       -0.13      3.23 o 
   3   8   2       55.42       54.99      2.76 o 
   4   8   2        5.68        7.49      2.41 o 
   5   8   2       16.78       17.42      9.44 o 
   6   8   2        0.02       -6.51      9.98 o 
   7   8   2      114.37      128.23     13.94 o 
  -2   9   2       13.64        6.50      9.86 o 
  -1   9   2        0.00        1.75      9.23 o 
   0   9   2      168.04      186.79     12.83 o 
   1   9   2       74.62       71.15      5.49 o 
   2   9   2       13.49       23.12      3.87 o 
   3   9   2       43.64       40.44      3.22 o 
   4   9   2        9.74        9.69      2.13 o 
   5   9   2       74.66       86.61     12.05 o 
   6   9   2       55.98       68.44     12.08 o 
   7   9   2       44.58       32.84     12.18 o 
  -1  10   2        9.44        7.48     10.04 o 
   0  10   2        4.25        1.28      9.79 o 
   1  10   2        3.47        5.70      9.39 o 
   2  10   2        0.90        0.20      7.40 o 
   3  10   2        3.39        4.88      5.09 o 
   4  10   2        4.20        9.49      6.61 o 
   5  10   2        0.05        8.64     11.21 o 
   6  10   2        0.44        1.97     11.71 o 
   1  11   2        4.72        0.18      8.00 o 
   2  11   2        1.53        5.31      6.23 o 
   3  11   2        2.56        5.54      5.56 o 
   4  11   2        1.11       -0.10      7.51 o 
  -4  -9   3        0.00       -0.19      6.75 o 
  -3  -9   3        1.27        1.59      7.20 o 
  -2  -9   3        0.94        2.31      5.28 o 
  -1  -9   3        4.36        9.31      5.62 o 
   0  -9   3        0.00        0.43      5.72 o 
   1  -9   3        5.20        7.83     10.22 o 
  -5  -8   3        1.04        2.28      6.74 o 
  -4  -8   3        0.00       -4.67      6.37 o 
  -3  -8   3        0.65        1.90      3.53 o 
  -2  -8   3        3.52        1.48      4.78 o 
  -1  -8   3       12.52       13.31      5.27 o 
   0  -8   3        0.52       -0.01      5.13 o 
   1  -8   3        2.58       -1.48      8.74 o 
   2  -8   3        3.81        7.68      7.53 o 
   3  -8   3        0.00        1.57      8.02 o 
  -6  -7   3        7.86        6.86      8.67 o 
  -5  -7   3       17.23       19.29      8.96 o 
  -4  -7   3       41.58       66.80      8.87 o 
  -3  -7   3       49.78       41.79      3.74 o 
  -2  -7   3       15.86       71.53      9.01 o 
  -1  -7   3       75.33       82.62      8.91 o 
   0  -7   3       63.43       76.04      7.39 o 
   1  -7   3      490.68      547.27     16.48 o 
   2  -7   3        8.01        9.59      7.10 o 
   3  -7   3      106.31      106.08     18.18 o 
   4  -7   3        1.66        6.85      7.88 o 
  -6  -6   3       25.99       28.73      9.30 o 
  -5  -6   3        0.12       -2.62      7.77 o 
  -4  -6   3       26.42        8.48      8.05 o 
  -3  -6   3       16.16       12.25      3.46 o 
  -2  -6   3       33.91       30.52      4.36 o 
  -1  -6   3      280.70      298.26     10.25 o 
   0  -6   3       53.88       46.28      4.80 o 
   1  -6   3      143.76      155.58      5.66 o 
   2  -6   3      108.62       96.72     10.63 o 
   3  -6   3        0.09        3.42      6.58 o 
   4  -6   3        9.99        5.06      7.35 o 
   5  -6   3        3.01        3.65      7.77 o 
  -7  -5   3        4.62        2.49      9.50 o 
  -6  -5   3        3.41        8.53      8.60 o 
  -5  -5   3        0.21        2.82      4.86 o 
  -4  -5   3        4.28        3.39      2.85 o 
  -3  -5   3       20.41       12.80      2.35 o 
  -2  -5   3       22.83       20.97      3.01 o 
  -1  -5   3        9.53        7.55      3.89 o 
   0  -5   3       53.38       56.98      4.33 o 
   1  -5   3        1.17        1.97      3.53 o 
   2  -5   3       25.21       18.49      8.47 o 
   3  -5   3        4.02        4.17      6.16 o 
   4  -5   3        7.23        7.73      6.29 o 
   5  -5   3        1.30        4.31      7.22 o 
  -7  -4   3        0.00        4.83      9.91 o 
  -6  -4   3        0.62       -5.04      9.10 o 
  -5  -4   3       27.99       20.99      2.99 o 
  -4  -4   3        2.66       -0.63      2.77 o 
  -3  -4   3       16.77       16.72      2.45 o 
  -2  -4   3      286.47      317.22      9.45 o 
  -1  -4   3      279.12      301.83      4.84 o 
   0  -4   3        3.76        6.90      4.11 o 
   1  -4   3        1.47        1.49      2.41 o 
   2  -4   3        7.23        7.18      3.89 o 
   3  -4   3       29.84       24.25      4.49 o 
   4  -4   3        0.04        1.02      5.82 o 
   5  -4   3       12.47       11.68      6.25 o 
   6  -4   3        0.25       -0.51      6.56 o 
  -7  -3   3       31.62       27.95     10.88 o 
  -6  -3   3        1.53        3.80      4.52 o 
  -5  -3   3        5.96        4.96      3.93 o 
  -4  -3   3        3.50        4.84      3.20 o 
  -3  -3   3       30.15       33.58      2.98 o 
  -2  -3   3      296.13      300.09      9.56 o 
  -1  -3   3       27.24       30.81      3.22 o 
   0  -3   3     1435.14     1474.92      9.39 o 
   1  -3   3        5.91        7.21      2.15 o 
   2  -3   3        0.85        2.45      4.20 o 
   3  -3   3        1.90        2.52      3.31 o 
   4  -3   3        0.52       -1.36      4.05 o 
   5  -3   3       76.51       59.82      6.45 o 
   6  -3   3        0.01       -1.00      7.09 o 
   7  -3   3       13.72       17.09      8.02 o 
  -7  -2   3      137.82      151.77     13.39 o 
  -6  -2   3        0.06       -1.25      5.22 o 
  -5  -2   3       32.85       35.43      5.08 o 
  -4  -2   3        0.74        3.25      3.53 o 
  -3  -2   3       43.47       40.29      2.99 o 
  -2  -2   3     1135.85     1134.97     17.57 o 
  -1  -2   3       89.44       92.48      3.68 o 
   0  -2   3      216.42      215.08      4.92 o 
   1  -2   3      261.07      233.30     10.11 o 
   2  -2   3      375.10      407.83      7.13 o 
   3  -2   3        3.60        3.38      4.00 o 
   4  -2   3        1.30        1.41      3.76 o 
   5  -2   3        0.11        0.70      2.08 o 
   6  -2   3        0.27        1.94      2.99 o 
   7  -2   3        0.52       10.74     10.28 o 
  -7  -1   3       20.84       30.55     10.69 o 
  -6  -1   3       30.71       34.93      6.43 o 
  -5  -1   3        3.23       -1.53      5.43 o 
  -4  -1   3        5.84        5.46      3.82 o 
  -3  -1   3       82.53       82.04      4.58 o 
  -2  -1   3       35.44       33.49      2.94 o 
  -1  -1   3      836.14      834.12      7.31 o 
   0  -1   3       10.27       14.31      4.99 o 
   1  -1   3        0.14      253.61      7.54 o 
   2  -1   3       27.80       26.57      3.74 o 
   3  -1   3       83.67      159.51      8.16 o 
   4  -1   3       19.17       15.81      2.13 o 
   5  -1   3       11.61       52.77      3.40 o 
   6  -1   3        0.31        3.82      4.21 o 
   7  -1   3        0.43        2.82      6.55 o 
  -7   0   3        0.04        2.20      5.83 o 
  -6   0   3        6.14       10.98      9.76 o 
  -5   0   3        7.42        4.11      6.12 o 
  -4   0   3        1.09        1.34      4.26 o 
  -3   0   3        2.79        2.86      4.30 o 
  -2   0   3      135.85      177.25      4.29 o 
  -1   0   3      803.10      801.98      8.92 o 
   0   0   3     1482.22     1526.33     13.31 o 
   1   0   3        5.08        8.77      4.79 o 
   2   0   3       47.75       57.43      2.71 o 
   3   0   3       24.83       27.64      2.28 o 
   4   0   3       93.40      112.57      2.84 o 
   5   0   3        9.55        6.70      3.43 o 
   6   0   3       38.35       30.93      4.86 o 
   7   0   3        2.66        2.06      5.28 o 
   8   0   3        1.57        4.45     10.01 o 
  -7   1   3        0.01        4.28      6.36 o 
  -6   1   3        0.00        8.82     10.51 o 
  -5   1   3       29.98       21.10      9.16 o 
  -4   1   3      248.71      242.20     22.24 o 
  -3   1   3      364.32      399.56      8.03 o 
  -2   1   3       20.82       27.38      4.42 o 
  -1   1   3     1651.77     1577.53     10.72 o 
   0   1   3      196.13      159.26      4.44 o 
   1   1   3      168.69      181.46      5.36 o 
   2   1   3        0.07        1.82      2.48 o 
   3   1   3       51.65       47.72      2.13 o 
   4   1   3     3634.04     3686.26     21.34 o 
   5   1   3       30.33       35.31      3.97 o 
   6   1   3      143.39      125.12      6.37 o 
   7   1   3        5.33        6.11      5.28 o 
   8   1   3        0.12       -1.77      5.94 o 
  -6   2   3        0.18       -2.56      6.18 o 
  -5   2   3        5.24        6.50      9.33 o 
  -4   2   3        3.59        9.11      6.04 o 
  -3   2   3      523.20      562.04     21.82 o 
  -2   2   3      195.77      228.93     12.80 o 
  -1   2   3      795.70      728.44     11.37 o 
   0   2   3      238.84      212.74      4.15 o 
   1   2   3       85.35       75.39      3.39 o 
   2   2   3      154.96      153.11      3.37 o 
   3   2   3       30.31       26.78      2.04 o 
   4   2   3      554.06      567.13      5.22 o 
   5   2   3        3.00        4.98      3.32 o 
   6   2   3       27.25       25.52      4.20 o 
   7   2   3        8.20        5.49      5.23 o 
   8   2   3        2.16       -0.34      5.75 o 
  -6   3   3        0.03        1.81      6.37 o 
  -5   3   3        2.34        4.47      5.94 o 
  -4   3   3        5.20        1.80      5.59 o 
  -3   3   3       35.43       33.96      4.68 o 
  -2   3   3        2.57        1.00      4.55 o 
  -1   3   3      264.58      259.96      5.13 o 
   0   3   3        6.63        8.16      2.84 o 
   1   3   3       15.04       15.77      2.00 o 
   2   3   3      183.68      191.69      3.01 o 
   3   3   3      169.49      172.62      4.89 o 
   4   3   3        9.54        7.00      2.12 o 
   5   3   3        3.90        3.81      2.47 o 
   6   3   3        9.89        8.31      3.62 o 
   7   3   3        0.73       -0.12      3.82 o 
   8   3   3        0.00        1.75      5.13 o 
  -6   4   3        7.62        7.25      7.18 o 
  -5   4   3       12.38       14.09      6.64 o 
  -4   4   3        6.68       11.12      5.61 o 
  -3   4   3       22.03       25.63      5.52 o 
  -2   4   3       38.73       39.12      3.68 o 
  -1   4   3      288.39      296.83      8.65 o 
   0   4   3       60.56       58.65      3.31 o 
   1   4   3      403.16      373.92      4.06 o 
   2   4   3       83.39       87.92      3.20 o 
   3   4   3      128.41      108.65      2.66 o 
   4   4   3        6.58        7.31      1.23 o 
   5   4   3        1.33        1.73      2.25 o 
   6   4   3        2.53        4.36      3.10 o 
   7   4   3        0.72        2.50      3.51 o 
   8   4   3        0.10       -1.09      4.48 o 
  -5   5   3       92.41       96.57      8.38 o 
  -4   5   3      184.43      179.11      8.64 o 
  -3   5   3       50.59       40.27      6.18 o 
  -2   5   3      138.22      141.94      5.41 o 
  -1   5   3       30.00       31.49      3.56 o 
   0   5   3        3.96        5.76      2.85 o 
   1   5   3      126.15      136.47      2.85 o 
   2   5   3       15.22       13.00      1.76 o 
   3   5   3      416.73      439.09      4.56 o 
   4   5   3        6.15        5.44      1.97 o 
   5   5   3       10.72        8.43      1.76 o 
   6   5   3       15.05       17.37      2.87 o 
   7   5   3        0.08       -0.37      3.20 o 
   8   5   3       12.55       15.91      9.92 o 
  -5   6   3        7.81        9.55      7.85 o 
  -4   6   3      179.30      186.50      9.47 o 
  -3   6   3      198.25      205.57      9.80 o 
  -2   6   3       51.61       40.70      5.40 o 
  -1   6   3       31.85       30.56      3.85 o 
   0   6   3       39.31       45.45      3.21 o 
   1   6   3      125.40      125.49      4.13 o 
   2   6   3       11.50       13.06      2.14 o 
   3   6   3      439.79      420.77      5.66 o 
   4   6   3       21.23       14.86      2.32 o 
   5   6   3       33.20       29.34      2.72 o 
   6   6   3        5.45        5.20      2.81 o 
   7   6   3        0.04        2.22      9.49 o 
   8   6   3        0.50       -5.06     11.10 o 
  -4   7   3       21.80       17.73      7.35 o 
  -3   7   3       15.45        7.04      6.76 o 
  -2   7   3        0.47        3.00      6.15 o 
  -1   7   3       43.77       25.86      5.73 o 
   0   7   3        1.13        0.39      3.75 o 
   1   7   3        8.95        6.80      3.01 o 
   2   7   3      113.15      108.26      3.40 o 
   3   7   3      158.07      168.21      4.87 o 
   4   7   3       15.88       24.48      3.14 o 
   5   7   3        0.31        0.96      2.16 o 
   6   7   3        2.12        0.51      9.29 o 
   7   7   3        1.56       -2.55     10.87 o 
   8   7   3        0.10        1.61     10.70 o 
  -3   8   3        3.20       -1.21     10.28 o 
  -2   8   3        2.11        5.63      9.10 o 
  -1   8   3       10.90        7.11      8.34 o 
   0   8   3       82.64       75.24      6.26 o 
   1   8   3       16.29       14.89      4.33 o 
   2   8   3        0.12       -1.21      3.25 o 
   3   8   3        8.14       11.64      4.00 o 
   4   8   3        1.53        3.03      3.34 o 
   5   8   3        8.32        6.06      2.04 o 
   6   8   3        8.69       12.26     10.30 o 
   7   8   3        2.57        1.05     10.29 o 
  -2   9   3        0.74        3.62      9.83 o 
  -1   9   3       11.38        2.54      9.49 o 
   0   9   3       63.20       52.86      9.81 o 
   1   9   3       10.89        8.96      5.09 o 
   2   9   3      130.16      112.15      4.46 o 
   3   9   3       69.66       64.06      2.98 o 
   4   9   3        9.29       11.35      3.80 o 
   5   9   3       62.65       58.60      6.33 o 
   6   9   3        0.91        1.86     11.16 o 
   7   9   3       74.68       67.14     12.78 o 
  -1  10   3        4.00        2.64     10.03 o 
   0  10   3        2.45        0.46     10.49 o 
   1  10   3        5.26        7.81      9.88 o 
   2  10   3       36.30       24.58      7.72 o 
   3  10   3        3.83        6.29      6.96 o 
   4  10   3        0.16        1.53      6.57 o 
   5  10   3        0.32        1.44      6.47 o 
   6  10   3        1.16        3.28     12.40 o 
   1  11   3        2.72        2.85     10.90 o 
   2  11   3        0.13       -1.01      8.09 o 
   3  11   3       18.44       10.56      7.66 o 
   4  11   3        5.77        3.46      7.57 o 
   5  11   3        9.48       11.48     12.87 o 
  -3  -9   4        0.36       -3.68      7.41 o 
  -2  -9   4        0.91        1.44      5.57 o 
  -1  -9   4        0.01        3.66      5.67 o 
   0  -9   4        0.09        4.74      9.43 o 
  -4  -8   4        0.51        4.01      6.67 o 
  -3  -8   4        4.79        7.25      6.55 o 
  -2  -8   4       18.03       18.69      5.41 o 
  -1  -8   4        0.91        1.33      5.14 o 
   0  -8   4       19.60       24.10      5.55 o 
   1  -8   4        4.27        6.93      9.46 o 
   2  -8   4        2.34       -3.10     10.18 o 
  -5  -7   4        0.88        0.22      9.82 o 
  -4  -7   4        4.16       13.75      9.31 o 
  -3  -7   4       44.69       39.75      4.51 o 
  -2  -7   4       14.70       27.40      5.04 o 
  -1  -7   4       43.32       43.62      5.38 o 
   0  -7   4        0.29        2.89      4.58 o 
   1  -7   4       80.26       72.99      6.73 o 
   2  -7   4       10.81        6.11      9.92 o 
   3  -7   4       94.84      108.54     12.90 o 
  -6  -6   4        8.61        8.70      9.32 o 
  -5  -6   4        1.28        9.63      9.34 o 
  -4  -6   4       46.99       23.33      8.37 o 
  -3  -6   4       19.62       21.00      4.23 o 
  -1  -6   4       76.30       78.92      5.53 o 
   0  -6   4       27.19       28.93      4.72 o 
   1  -6   4      239.64      267.89      6.46 o 
   2  -6   4       10.62        8.77      8.88 o 
   3  -6   4       73.60       91.92     11.27 o 
   4  -6   4       21.16       25.79     11.31 o 
  -6  -5   4       29.71       31.92      9.94 o 
  -5  -5   4        1.57        5.91      8.39 o 
  -4  -5   4        1.42        0.96      2.50 o 
  -3  -5   4        1.78        1.80      3.02 o 
  -2  -5   4       33.66       34.52      3.78 o 
  -1  -5   4        0.90        0.04      6.36 o 
   0  -5   4       18.89       23.27      3.71 o 
   1  -5   4        0.65        2.80      3.41 o 
   2  -5   4       25.91       27.90      8.66 o 
   3  -5   4        2.08        3.63      9.20 o 
   4  -5   4        0.62        3.08      9.87 o 
   5  -5   4        0.17       11.14     11.23 o 
  -6  -4   4       16.24       19.77     10.14 o 
  -5  -4   4        8.81       10.10      3.74 o 
  -4  -4   4       13.45       11.63      3.96 o 
  -3  -4   4       71.45       65.51      3.62 o 
  -2  -4   4       87.97       94.21      4.63 o 
  -1  -4   4       29.96       26.40      4.51 o 
   0  -4   4       12.02       12.11      4.55 o 
   1  -4   4        1.05        0.91      2.47 o 
   2  -4   4       29.03       18.08      7.15 o 
   3  -4   4        5.49        6.38      7.92 o 
   4  -4   4        2.52        1.10      8.70 o 
   5  -4   4        0.69       -8.39     10.55 o 
   6  -4   4        0.76        5.20     11.39 o 
  -7  -3   4        2.33        5.77     11.48 o 
  -6  -3   4       40.71       42.79     10.80 o 
  -5  -3   4       24.34       25.63      4.87 o 
  -4  -3   4       23.03       19.36      4.49 o 
  -3  -3   4       30.58       38.12      4.00 o 
  -2  -3   4        7.72        4.78      3.10 o 
  -1  -3   4        0.03        1.17      3.54 o 
   0  -3   4       61.84       63.47      4.86 o 
   1  -3   4        0.24        1.78      3.47 o 
   2  -3   4       24.48       29.09      4.10 o 
   3  -3   4       20.31       19.91      5.09 o 
   4  -3   4        5.43        8.13      5.49 o 
   5  -3   4        3.08        7.85      9.27 o 
   6  -3   4        0.12       -3.53     10.93 o 
  -7  -2   4       35.18       37.30     11.62 o 
  -6  -2   4        2.04       -3.80     10.10 o 
  -5  -2   4      551.44      612.97     13.28 o 
  -4  -2   4       39.13       40.17      5.20 o 
  -3  -2   4       52.18       50.12      3.36 o 
  -2  -2   4      178.86      172.01      4.34 o 
  -1  -2   4       69.77       55.18      3.95 o 
   0  -2   4     1878.54     1909.14     27.71 o 
   1  -2   4        5.77       -1.30      5.55 o 
   2  -2   4      252.75      256.00      6.71 o 
   3  -2   4       31.17       28.50      4.75 o 
   4  -2   4       24.15       25.53      5.05 o 
   5  -2   4        8.30        4.57      5.20 o 
   6  -2   4        0.98       -1.41      9.44 o 
   7  -2   4        5.41        3.11     10.65 o 
  -7  -1   4       47.44       48.43     12.85 o 
  -6  -1   4        4.64        8.16      9.88 o 
  -5  -1   4       29.03       34.22      5.81 o 
  -4  -1   4       40.46       44.13      5.46 o 
  -3  -1   4        6.11        4.99      3.23 o 
  -2  -1   4       46.13       49.11      3.58 o 
  -1  -1   4      182.80      174.98      4.86 o 
   0  -1   4      448.45      467.03      8.70 o 
   1  -1   4      386.69      562.50     10.95 o 
   2  -1   4      115.80      105.12      2.75 o 
   3  -1   4       32.86       84.91      4.72 o 
   4  -1   4       11.14       13.78      3.27 o 
   5  -1   4        0.31        5.50      2.41 o 
   6  -1   4        2.12        2.28      3.28 o 
   7  -1   4        0.94        0.06      9.82 o 
  -7   0   4       16.71       14.13     11.91 o 
  -6   0   4       11.73        6.44     10.06 o 
  -5   0   4       26.61       22.83      6.23 o 
  -4   0   4       44.72       47.50      6.11 o 
  -3   0   4       80.23       79.92      4.51 o 
  -2   0   4       25.01       30.34      3.67 o 
  -1   0   4      163.14      159.84      4.34 o 
   0   0   4      177.10      198.11      7.00 o 
   1   0   4       57.60       65.01      5.60 o 
   2   0   4      146.63      161.30      4.19 o 
   3   0   4       19.96       23.25      3.61 o 
   4   0   4        8.65        6.81      2.38 o 
   5   0   4        1.31        1.11      2.73 o 
   6   0   4        1.41        2.56      4.41 o 
   7   0   4        1.67        0.33      4.94 o 
  -6   1   4        0.24        6.37     10.47 o 
  -5   1   4        4.06        4.30      9.29 o 
  -4   1   4        3.21        1.14      5.87 o 
  -3   1   4        0.10        0.94      4.08 o 
  -2   1   4      436.25      450.52      7.94 o 
  -1   1   4     1272.32     1290.32     10.86 o 
   0   1   4      290.23      288.52      7.96 o 
   1   1   4      717.27      753.52     11.20 o 
   2   1   4      100.54      107.11      4.18 o 
   3   1   4      145.63      150.50      3.30 o 
   4   1   4       14.41       18.67      2.30 o 
   5   1   4        1.89        4.17      2.30 o 
   6   1   4      551.26      566.93      9.53 o 
   7   1   4        0.68       -0.06      5.27 o 
   8   1   4       24.93       16.83     10.21 o 
  -6   2   4        8.49        9.41      6.42 o 
  -5   2   4       13.93        1.04      9.73 o 
  -4   2   4       36.90       53.26      9.68 o 
  -3   2   4       30.93       32.99      4.57 o 
  -2   2   4       97.61      142.50      6.05 o 
  -1   2   4      785.25      776.75     30.72 o 
   0   2   4      132.95      143.14      6.81 o 
   1   2   4      412.98      383.13      5.77 o 
   2   2   4       54.84       55.42      3.44 o 
   3   2   4      116.09      117.03      3.31 o 
   4   2   4      175.72      180.60      2.97 o 
   5   2   4        1.04        2.01      1.18 o 
   6   2   4      263.99      252.91      6.22 o 
   7   2   4       18.47       14.19      5.57 o 
   8   2   4        1.84        6.70      5.97 o 
  -6   3   4        6.70        8.01      7.12 o 
  -5   3   4       10.14        8.59      6.20 o 
  -4   3   4       13.30       12.44      9.42 o 
  -3   3   4       40.60       35.66      8.49 o 
  -2   3   4        6.18        6.36      3.99 o 
  -1   3   4        3.27        2.93      3.51 o 
   0   3   4      443.03      433.62     15.14 o 
   1   3   4      177.54      176.92      3.68 o 
   2   3   4      200.88      183.15      3.14 o 
   3   3   4      306.24      300.56      5.78 o 
   4   3   4       21.26       19.55      2.52 o 
   5   3   4       56.74       52.87      3.17 o 
   6   3   4        0.79        0.54      3.40 o 
   7   3   4        0.18        2.43      4.31 o 
   8   3   4        0.51        1.67      5.80 o 
  -5   4   4        1.88        0.20      6.47 o 
  -4   4   4        7.27        6.44      6.13 o 
  -3   4   4       23.60       18.67      8.49 o 
  -2   4   4        1.00        2.93      4.33 o 
  -1   4   4       44.04       41.41      4.11 o 
   0   4   4      135.46      152.74      4.35 o 
   1   4   4      163.94      169.60      3.35 o 
   2   4   4        0.80        1.45      2.30 o 
   3   4   4      310.19      298.51      4.59 o 
   4   4   4       31.59       30.58      1.72 o 
   5   4   4        6.15        3.48      2.55 o 
   6   4   4        0.00       -0.52      2.97 o 
   7   4   4        0.01       -1.06      3.54 o 
   8   4   4        0.02       -0.45      4.85 o 
  -5   5   4       39.16       37.45      7.86 o 
  -4   5   4        7.31        6.11      6.71 o 
  -3   5   4       68.38       63.29      9.00 o 
  -2   5   4       43.22       42.51      6.92 o 
  -1   5   4      104.61      103.28      3.91 o 
   0   5   4      128.94      136.37      4.03 o 
   1   5   4      277.65      256.29      4.32 o 
   2   5   4      217.35      214.33      2.89 o 
   3   5   4      214.87      209.43      3.62 o 
   4   5   4       20.81       22.56      2.34 o 
   5   5   4      103.33       95.20      8.77 o 
   6   5   4        1.02        0.50      2.64 o 
   7   5   4        4.20        6.20      4.54 o 
   8   5   4        0.77        4.39      9.04 o 
  -4   6   4       35.06       37.26      7.48 o 
  -3   6   4        4.92        2.85      6.39 o 
  -2   6   4      500.47      467.94     10.51 o 
  -1   6   4      170.67      166.10      5.18 o 
   0   6   4       80.64       71.41      3.83 o 
   1   6   4      110.39      113.89      3.30 o 
   2   6   4        4.90        5.82      2.35 o 
   3   6   4      301.46      309.18      4.48 o 
   4   6   4       75.96       88.02      3.21 o 
   5   6   4      135.40      132.57      4.81 o 
   6   6   4        7.97        5.16      3.17 o 
   7   6   4        8.52        5.06      4.00 o 
   8   6   4        0.04        6.80      9.72 o 
  -4   7   4        0.20        0.81      7.89 o 
  -3   7   4        1.10        0.62      6.98 o 
  -2   7   4      213.75      219.99      8.97 o 
  -1   7   4       24.43       14.79      6.09 o 
   0   7   4       30.98       37.20      4.56 o 
   1   7   4        0.09        0.49      2.98 o 
   2   7   4       21.16       23.07      2.97 o 
   3   7   4       35.97       39.87      4.20 o 
   4   7   4      127.77      148.18     10.40 o 
   5   7   4       42.40       44.95      3.04 o 
   6   7   4        1.70        5.84      2.93 o 
   7   7   4        1.65        5.31     10.06 o 
   8   7   4        0.01        6.04     10.33 o 
  -3   8   4        1.36        0.60      7.59 o 
  -2   8   4       29.48       30.66      7.12 o 
  -1   8   4        0.06       15.01      6.20 o 
   0   8   4       20.31       19.94      9.36 o 
   1   8   4        2.19       24.15      4.92 o 
   2   8   4       70.82       72.28      3.84 o 
   3   8   4       51.54       69.90      4.89 o 
   4   8   4       47.62       46.82      4.13 o 
   5   8   4        2.57        5.90      3.10 o 
   6   8   4        0.70       -0.84     10.64 o 
   7   8   4        0.01        8.73     10.67 o 
  -2   9   4        3.13        3.42     10.09 o 
  -1   9   4        0.01        1.23      9.52 o 
   0   9   4       27.26       25.85      9.85 o 
   1   9   4      115.04      103.48      6.28 o 
   2   9   4      129.33      124.25      5.07 o 
   3   9   4        6.41        5.30      1.72 o 
   4   9   4       55.27       44.93      4.68 o 
   5   9   4        8.71        6.01      5.57 o 
   6   9   4        3.58        6.99     11.23 o 
   7   9   4       14.82       26.59     12.62 o 
  -1  10   4        0.02        0.65     10.26 o 
   0  10   4        1.20        1.45      9.74 o 
   1  10   4        0.15        2.28      9.82 o 
   2  10   4       18.86       11.50      8.92 o 
   3  10   4       12.92       10.41      7.09 o 
   4  10   4       56.07       48.72      7.48 o 
   5  10   4        2.44       -2.92      6.41 o 
   6  10   4        0.10        1.08     12.23 o 
   1  11   4        4.79        7.30     10.45 o 
   2  11   4        2.95        5.60     10.11 o 
   3  11   4        0.84        2.17      7.48 o 
   4  11   4        0.27        1.68      7.76 o 
   5  11   4        6.76        3.22      7.18 o 
  -3  -8   5        0.01       -0.68      7.21 o 
  -2  -8   5        0.05        1.97      5.47 o 
  -1  -8   5        0.89        7.59      5.44 o 
   0  -8   5        4.15       11.45      8.97 o 
   1  -8   5        1.91        0.63     10.11 o 
  -4  -7   5        7.11        4.46      9.91 o 
  -3  -7   5        6.49       10.02      9.59 o 
  -2  -7   5       16.55       22.64      4.81 o 
  -1  -7   5        9.58        7.15      5.00 o 
   0  -7   5        0.56        0.08      4.86 o 
   1  -7   5       27.75       25.05      9.96 o 
   2  -7   5        0.66       -0.91      9.83 o 
   3  -7   5       12.45       14.76     11.57 o 
  -5  -6   5        0.15       -2.83      9.88 o 
  -4  -6   5       11.53       10.38     10.10 o 
  -3  -6   5        0.38        6.41      8.86 o 
  -2  -6   5       48.47       40.16      4.59 o 
  -1  -6   5        0.40        3.04      5.26 o 
   0  -6   5      161.28      153.06     11.94 o 
   1  -6   5       17.80       16.49      4.20 o 
   2  -6   5        0.55       -3.79      9.17 o 
   3  -6   5      171.86      178.15     14.11 o 
   4  -6   5        1.88       11.86     11.01 o 
  -6  -5   5        0.68        9.88     10.93 o 
  -5  -5   5       10.38       10.41      9.62 o 
  -4  -5   5       57.37       36.86     11.02 o 
  -3  -5   5       39.70       32.82      4.95 o 
  -2  -5   5       52.07       59.47      5.71 o 
  -1  -5   5       17.66       18.78      4.84 o 
   0  -5   5       70.85       74.64      6.50 o 
   1  -5   5       23.59       25.95      3.95 o 
   2  -5   5       19.14       13.73      8.76 o 
   3  -5   5       22.29       27.30      9.52 o 
   4  -5   5        1.40       12.38     10.63 o 
   5  -5   5        0.13        3.28     11.02 o 
  -6  -4   5        0.16       -7.65     11.12 o 
  -5  -4   5       42.12       44.79     10.94 o 
  -4  -4   5       82.37       87.77      7.15 o 
  -3  -4   5       11.38       10.08      4.74 o 
  -2  -4   5       56.57       51.50      5.39 o 
  -1  -4   5        1.17        0.98      4.37 o 
   0  -4   5        0.25       -0.26      5.02 o 
   1  -4   5       10.59       12.92      5.61 o 
   2  -4   5        0.94        4.31      8.27 o 
   3  -4   5        0.03       -2.61      8.28 o 
   4  -4   5        8.73        8.29      8.69 o 
   5  -4   5        0.02       10.74     10.40 o 
  -6  -3   5       19.39       14.41     10.55 o 
  -5  -3   5        2.25        1.56      5.13 o 
  -4  -3   5        0.11        3.44      4.60 o 
  -3  -3   5        5.40        3.10      4.80 o 
  -2  -3   5        0.01       -2.05      4.41 o 
  -1  -3   5      299.86      314.56      7.64 o 
   0  -3   5        8.44        8.51      3.59 o 
   1  -3   5      101.76      114.39      4.99 o 
   2  -3   5       35.84       26.94      2.63 o 
   3  -3   5        0.63        1.29      8.21 o 
   4  -3   5        1.42        0.41      8.87 o 
   5  -3   5        6.12        8.06      9.59 o 
   6  -3   5        0.03       -1.13     10.88 o 
  -6  -2   5       48.00       49.64     11.42 o 
  -5  -2   5       78.90       78.15      6.77 o 
  -4  -2   5        3.55        5.22      5.27 o 
  -3  -2   5      522.55      524.45      8.99 o 
  -2  -2   5       19.38       17.54      4.81 o 
  -1  -2   5        1.19        1.75      5.40 o 
   0  -2   5        0.04        4.79      6.04 o 
   1  -2   5       46.86       38.28      8.13 o 
   2  -2   5     1129.82     1119.26     22.60 o 
   3  -2   5        9.40       10.80      5.14 o 
   4  -2   5       40.45       40.32      6.29 o 
   5  -2   5        3.83        2.89      5.46 o 
   6  -2   5        2.23        2.40     11.02 o 
   7  -2   5        8.21       10.17     11.48 o 
  -6  -1   5       17.73       12.74     10.54 o 
  -5  -1   5      178.14      207.55     12.19 o 
  -4  -1   5        0.00        0.11      5.54 o 
  -3  -1   5      101.96      104.23      6.21 o 
  -2  -1   5       99.22      103.58      6.19 o 
  -1  -1   5      353.81      344.27      9.40 o 
   0  -1   5        5.44        1.97      5.71 o 
   1  -1   5       13.18       16.36      5.97 o 
   2  -1   5      165.27      163.65      4.57 o 
   3  -1   5        3.68        1.16      3.72 o 
   4  -1   5        3.28        5.56      4.87 o 
   5  -1   5        3.56        3.31      5.12 o 
   6  -1   5        0.14       -2.69      5.13 o 
   7  -1   5        0.64        2.30     10.53 o 
  -6   0   5        2.22        2.49     10.56 o 
  -5   0   5      124.36      150.53     12.69 o 
  -4   0   5       43.07       50.35      6.22 o 
  -3   0   5       34.57       42.38      5.66 o 
  -2   0   5      112.23      110.68      5.84 o 
  -1   0   5      734.36      665.46     12.33 o 
   0   0   5      117.58      151.63      7.30 o 
   1   0   5       13.16       14.94      5.48 o 
   2   0   5       99.16       91.87      4.35 o 
   3   0   5       39.58       44.26      2.73 o 
   4   0   5       13.22        9.23      3.64 o 
   5   0   5       13.81       11.84      4.48 o 
   6   0   5        0.76        0.34      3.21 o 
   7   0   5        1.53       -4.39     10.03 o 
  -6   1   5        4.11        2.31     11.71 o 
  -5   1   5       18.47       22.54     10.32 o 
  -4   1   5       95.12       90.37     10.98 o 
  -3   1   5      160.73      177.62     21.67 o 
  -2   1   5        0.37        0.29      3.93 o 
  -1   1   5       26.05       35.60      4.71 o 
   0   1   5      177.98      170.67      5.78 o 
   1   1   5       25.94       29.36      4.47 o 
   2   1   5       47.40       48.52      4.38 o 
   3   1   5       93.59      103.75      3.80 o 
   4   1   5        6.78        9.70      2.90 o 
   5   1   5       24.21       17.02      3.06 o 
   6   1   5       10.62       11.42      3.04 o 
   7   1   5        0.35        3.35      5.36 o 
   8   1   5       47.61       38.15     11.22 o 
  -6   2   5       11.72       17.19     11.55 o 
  -5   2   5        1.83        3.09     10.67 o 
  -4   2   5        1.10       23.35      9.88 o 
  -3   2   5       24.10       22.40      8.16 o 
  -2   2   5       26.69      133.81      6.88 o 
  -1   2   5        7.47        4.62      3.62 o 
   0   2   5        4.11       15.85      4.03 o 
   1   2   5     1097.42     1064.18      9.94 o 
   2   2   5       28.08       35.70      4.53 o 
   3   2   5      425.12      414.17     10.13 o 
   4   2   5       47.10       46.89      3.27 o 
   5   2   5       29.47       25.24      2.56 o 
   6   2   5      184.74      182.02      5.91 o 
   7   2   5        3.87        2.66      5.66 o 
   8   2   5       58.76       50.29      7.09 o 
  -5   3   5        0.57        2.05     11.01 o 
  -4   3   5       35.35       32.31      9.90 o 
  -3   3   5        0.32       -0.69      8.57 o 
  -2   3   5       18.15       16.69      4.59 o 
  -1   3   5       83.41       82.71      4.40 o 
   0   3   5      334.79      331.34     14.13 o 
   1   3   5       61.03       63.80      4.56 o 
   2   3   5       10.47       13.23      3.07 o 
   3   3   5       31.22       30.18      3.88 o 
   4   3   5        0.48       -1.15      3.67 o 
   5   3   5       15.31       15.57      1.92 o 
   6   3   5       17.24       19.68      3.64 o 
   7   3   5        5.77        2.61      5.33 o 
   8   3   5        0.14       -0.81      6.03 o 
  -5   4   5        1.70        5.31      7.22 o 
  -4   4   5        7.86       11.63     10.22 o 
  -3   4   5        8.06        8.94      9.54 o 
  -2   4   5        0.02        0.67      8.25 o 
  -1   4   5      188.73      184.47      5.61 o 
   0   4   5      127.26      122.06      4.51 o 
   1   4   5        9.60        8.20      2.73 o 
   2   4   5       84.83       89.74      4.33 o 
   3   4   5      170.14      176.06      5.84 o 
   4   4   5        4.34        1.83      2.40 o 
   5   4   5       12.83       11.62      1.98 o 
   6   4   5        0.01        1.01      3.24 o 
   7   4   5        0.27       -0.54      4.03 o 
   8   4   5        0.37       -3.11      5.92 o 
  -5   5   5        0.77        3.09      7.87 o 
  -4   5   5       46.15       42.11      7.35 o 
  -3   5   5      155.23      149.54      8.13 o 
  -2   5   5        0.99        2.52      8.27 o 
  -1   5   5      131.48      128.02      7.54 o 
   0   5   5       12.51       15.49      3.69 o 
   1   5   5        0.03        0.04      2.80 o 
   2   5   5       39.94       46.28      4.60 o 
   3   5   5       26.36       23.71      2.13 o 
   4   5   5       60.20       53.00      4.98 o 
   5   5   5        6.70        6.36      1.66 o 
   6   5   5        0.59        3.29      2.77 o 
   7   5   5        9.16        8.44      5.31 o 
   8   5   5        0.00       -1.21      5.38 o 
  -4   6   5        0.82       -5.53      7.29 o 
  -3   6   5      174.15      164.96      9.04 o 
  -2   6   5      355.24      350.45     10.02 o 
  -1   6   5       20.40       15.11      4.91 o 
   0   6   5      978.16      981.89      9.63 o 
   1   6   5      145.32      147.37      3.97 o 
   2   6   5       64.43       61.58      2.57 o 
   3   6   5        1.68        2.90      3.28 o 
   4   6   5       14.81       14.28      3.08 o 
   5   6   5      152.11      157.97      4.22 o 
   6   6   5       19.23       20.23      4.04 o 
   7   6   5       26.62       20.76      5.95 o 
   8   6   5        0.21       -1.01     10.36 o 
  -3   7   5       14.69       14.26      7.31 o 
  -2   7   5       36.70       39.30      6.91 o 
  -1   7   5      143.89      128.90      7.47 o 
   0   7   5      170.29      182.22      5.92 o 
   1   7   5       21.27       20.28      3.71 o 
   2   7   5        2.04        3.21      2.53 o 
   3   7   5        0.29       -1.55      5.45 o 
   4   7   5        5.40       16.71      3.42 o 
   5   7   5        8.83        3.92      2.94 o 
   6   7   5        5.64        8.25      5.30 o 
   7   7   5        1.20        1.58     10.66 o 
   8   7   5        0.01       -7.34     12.43 o 
  -3   8   5        1.26        6.62      7.95 o 
  -2   8   5        1.31        3.90      6.99 o 
  -1   8   5       15.97       24.82      6.58 o 
   0   8   5       11.59       12.77      4.53 o 
   1   8   5       52.28      113.30      4.88 o 
   2   8   5        8.63        9.72      4.12 o 
   3   8   5        9.78      118.93      5.75 o 
   4   8   5       24.77       24.12      4.21 o 
   5   8   5        4.03       92.05      7.55 o 
   6   8   5       10.44       15.89      4.92 o 
   7   8   5        0.08        6.10     11.95 o 
  -2   9   5        1.72        2.69     11.11 o 
  -1   9   5        1.24       -3.44     10.37 o 
   0   9   5        0.10        1.86      9.66 o 
   1   9   5        1.16        1.49      5.15 o 
   2   9   5       11.55        7.63      4.40 o 
   3   9   5       53.85       44.07      5.24 o 
   4   9   5       61.82       63.93      5.06 o 
   5   9   5        9.12       10.97      5.69 o 
   6   9   5        4.47       11.19     12.25 o 
   7   9   5        0.14        7.48     12.16 o 
  -1  10   5        0.87        7.38     11.61 o 
   0  10   5       10.46       15.97     11.29 o 
   1  10   5        3.56        0.21      9.87 o 
   2  10   5        0.08       -3.89      9.43 o 
   3  10   5        0.54       -1.88      7.14 o 
   4  10   5       31.73       24.63      7.28 o 
   5  10   5       16.52       18.90      6.68 o 
   6  10   5        9.81        5.55     13.05 o 
   1  11   5        0.60       -0.42     10.54 o 
   2  11   5        5.40        8.04     10.03 o 
   3  11   5        8.90        4.29     10.05 o 
   4  11   5        0.22        3.99      7.44 o 
  -1  -8   6        0.17        2.24      5.76 o 
  -3  -7   6        0.01       -2.91     10.46 o 
  -2  -7   6        5.35        6.39      6.08 o 
  -1  -7   6        0.00        1.71      5.09 o 
   0  -7   6        0.11        2.28      5.16 o 
   1  -7   6        1.46        4.21      9.83 o 
   2  -7   6        5.23       10.25     10.87 o 
  -4  -6   6        4.17        2.73     11.37 o 
  -3  -6   6        2.15        1.63      5.36 o 
  -2  -6   6        0.16        0.36      5.88 o 
  -1  -6   6       34.50       25.95      7.84 o 
   0  -6   6       24.18       21.14      4.80 o 
   1  -6   6        0.19       -1.60      4.08 o 
   2  -6   6       34.66       34.90     10.75 o 
   3  -6   6        0.59        6.08     11.14 o 
  -5  -5   6        1.13        6.28     11.60 o 
  -4  -5   6        1.39        2.49     10.33 o 
  -3  -5   6       15.12       10.22      5.64 o 
  -2  -5   6       86.87       69.59      5.15 o 
  -1  -5   6        6.86        5.85      7.37 o 
   0  -5   6       10.74        3.87      7.69 o 
   1  -5   6        4.67        5.20      3.94 o 
   2  -5   6       54.49       54.72     10.62 o 
   3  -5   6       18.90       16.47     10.12 o 
   4  -5   6        6.31        9.30     10.76 o 
  -5  -4   6        0.08       -1.21     11.16 o 
  -4  -4   6        5.84        0.52     10.70 o 
  -3  -4   6       37.11       37.82      4.64 o 
  -2  -4   6      131.10      133.61      5.52 o 
  -1  -4   6       38.73       44.78      4.26 o 
   0  -4   6       19.19       26.29      7.48 o 
   1  -4   6        0.07        0.26      8.20 o 
   2  -4   6        2.09        1.35      1.73 o 
   3  -4   6        1.81       -2.70      9.38 o 
   4  -4   6       13.05        9.35      9.82 o 
   5  -4   6        0.35       -1.36     10.91 o 
  -5  -3   6        2.40        2.79     10.45 o 
  -4  -3   6        3.66        3.42      4.39 o 
  -3  -3   6        2.27        4.12      4.24 o 
  -2  -3   6        3.94        4.94      4.27 o 
  -1  -3   6       96.13       97.17      5.60 o 
   0  -3   6       45.89       47.39      5.59 o 
   1  -3   6       39.99       35.71      8.27 o 
   2  -3   6        0.94        0.12      7.94 o 
   3  -3   6        7.54       13.90      9.17 o 
   4  -3   6        0.64        9.50      9.68 o 
   5  -3   6        0.80       -1.72     10.22 o 
   6  -3   6        0.05        4.48     11.51 o 
  -6  -2   6       12.02        8.60     11.62 o 
  -5  -2   6       16.03        6.43     10.33 o 
  -4  -2   6      216.74      244.66      8.35 o 
  -3  -2   6      131.97      126.12      5.49 o 
  -2  -2   6      116.76      132.07      5.34 o 
  -1  -2   6      301.41      280.96      7.90 o 
   0  -2   6        0.33       -1.44      4.80 o 
   1  -2   6        9.58        1.50      4.61 o 
   2  -2   6        0.37        0.84      5.01 o 
   3  -2   6        9.34        4.37      8.04 o 
   4  -2   6      136.52      122.70     11.16 o 
   5  -2   6        0.01        1.30     10.14 o 
   6  -2   6        3.88        2.19     10.89 o 
  -6  -1   6        3.44       -3.66     11.35 o 
  -5  -1   6        8.80       11.81     10.94 o 
  -4  -1   6       45.34       52.88     10.65 o 
  -3  -1   6      760.65      811.84      9.86 o 
  -2  -1   6       39.08       39.47      4.62 o 
  -1  -1   6      180.47      170.20      5.35 o 
   0  -1   6       48.27       47.33      4.26 o 
   1  -1   6       63.30       73.86      5.49 o 
   2  -1   6       32.35       40.59      5.41 o 
   3  -1   6       14.57       32.20      2.59 o 
   4  -1   6       88.51       83.77      9.30 o 
   5  -1   6        1.38        1.78      5.33 o 
   6  -1   6        1.31       -1.72      9.88 o 
   7  -1   6        2.78       -5.23     10.94 o 
  -6   0   6        4.11       12.62     11.74 o 
  -5   0   6       24.80       20.62     10.60 o 
  -4   0   6       26.25       23.55     10.29 o 
  -3   0   6      149.54      170.79      6.22 o 
  -2   0   6       21.80       14.07      4.47 o 
  -1   0   6      208.94      191.11      5.48 o 
   0   0   6       96.15       87.65      4.55 o 
   1   0   6       89.97       75.23      7.21 o 
   2   0   6       27.74       48.15      4.89 o 
   3   0   6       34.07       30.10      3.36 o 
   4   0   6        0.12        3.26      4.84 o 
   5   0   6        0.02        1.66      4.94 o 
   6   0   6        0.45       -2.01      4.93 o 
   7   0   6        0.15       -0.94     10.50 o 
  -5   1   6        3.16        3.28     10.30 o 
  -4   1   6       25.44       22.87     10.10 o 
  -3   1   6        7.74       18.77      9.06 o 
  -2   1   6       28.68       25.44      4.75 o 
  -1   1   6      125.78      141.57      4.63 o 
   0   1   6       55.74       49.07      4.12 o 
   1   1   6       55.80       59.67      5.00 o 
   2   1   6        1.60       -0.18      4.30 o 
   3   1   6        0.06        3.77      3.42 o 
   4   1   6       13.08       16.89      4.09 o 
   5   1   6        4.03        1.58      3.97 o 
   6   1   6        1.91        2.28      3.59 o 
   7   1   6        2.05        2.65      9.91 o 
  -5   2   6       28.03       27.08     11.62 o 
  -4   2   6       71.22       63.66     11.47 o 
  -3   2   6       28.04       27.65      9.32 o 
  -2   2   6       21.90       27.32      6.29 o 
  -1   2   6        0.44        2.77      3.59 o 
   0   2   6      107.10      110.35      5.67 o 
   1   2   6      198.85      204.64      6.18 o 
   2   2   6       99.65       84.65      7.60 o 
   3   2   6      213.58      243.03      5.81 o 
   4   2   6        1.27        1.45      3.65 o 
   5   2   6       23.30       21.35      3.37 o 
   6   2   6        3.37        2.96      2.94 o 
   7   2   6        1.15        0.23      5.85 o 
   8   2   6       60.69       49.31     11.73 o 
  -5   3   6        1.68       -4.41     11.53 o 
  -4   3   6       58.55       52.78     11.07 o 
  -3   3   6       57.52       48.14     10.18 o 
  -2   3   6       28.34       28.65      9.14 o 
  -1   3   6       31.35       29.23      4.10 o 
   0   3   6       73.52       80.13      5.96 o 
   1   3   6      179.04      191.64      5.29 o 
   2   3   6      391.83      369.98     10.42 o 
   3   3   6       15.97       16.84      4.79 o 
   4   3   6        0.07        1.59      4.31 o 
   5   3   6        0.10        0.09      3.18 o 
   6   3   6        2.82        0.17      1.75 o 
   7   3   6        1.14        3.39      5.84 o 
   8   3   6       24.80       20.71      6.62 o 
  -5   4   6        0.00        2.73     11.94 o 
  -4   4   6       14.55        8.98     10.97 o 
  -3   4   6       31.20       38.74     10.53 o 
  -2   4   6        0.78        0.25      8.54 o 
  -1   4   6       78.65       64.99      6.01 o 
   0   4   6       46.28       41.28      3.78 o 
   1   4   6       98.95      109.93      3.74 o 
   2   4   6       11.58       13.61      3.22 o 
   3   4   6        1.56        1.26      2.96 o 
   4   4   6        0.15       -0.88      3.72 o 
   5   4   6        1.41        2.15      2.96 o 
   6   4   6        0.98       -0.29      3.99 o 
   7   4   6        0.71        0.11      5.99 o 
   8   4   6        0.35        4.88      6.48 o 
  -4   5   6        2.66        7.72      7.39 o 
  -3   5   6       11.24        8.13     10.02 o 
  -2   5   6        1.00       -0.51      9.32 o 
  -1   5   6       46.47       44.71      8.11 o 
   0   5   6        7.66        6.19      4.20 o 
   1   5   6        0.26        0.95      3.19 o 
   2   5   6        0.17       -0.87      3.29 o 
   3   5   6        0.00       -1.59      2.91 o 
   4   5   6       23.17       27.94      2.89 o 
   5   5   6        1.62        1.48      2.25 o 
   6   5   6       11.79        9.00      3.00 o 
   7   5   6        0.38        0.20      5.93 o 
   8   5   6        0.01        3.32      5.86 o 
  -4   6   6        0.42       -2.58      7.85 o 
  -3   6   6        2.23        1.46      7.47 o 
  -2   6   6        0.98       -0.15      9.33 o 
  -1   6   6      248.19      251.45     12.32 o 
   0   6   6      208.39      216.28      7.46 o 
   1   6   6       26.02       33.93      4.27 o 
   2   6   6      174.60      182.14      6.63 o 
   3   6   6        3.79        2.26      2.73 o 
   4   6   6        3.71        2.37      3.47 o 
   5   6   6        7.42        6.96      3.08 o 
   6   6   6        0.34        0.27      1.48 o 
   7   6   6       38.07       29.93      6.46 o 
   8   6   6        2.96       10.21     10.43 o 
  -3   7   6       24.06       31.23      7.78 o 
  -2   7   6        1.22        0.41      6.86 o 
  -1   7   6        0.50        1.34      6.25 o 
   0   7   6      223.27      246.23      7.81 o 
   1   7   6      310.34      311.97      8.60 o 
   2   7   6       78.79       74.36      3.79 o 
   3   7   6       50.25       45.75      3.31 o 
   4   7   6        5.99        1.63      3.60 o 
   5   7   6        6.34        4.67      3.22 o 
   6   7   6        7.23        9.66      2.83 o 
   7   7   6       15.56        8.71      6.10 o 
  -2   8   6        2.29        1.64      7.36 o 
  -1   8   6        9.00        7.42      6.52 o 
   0   8   6      119.91      131.71     10.31 o 
   1   8   6        1.37       19.24      4.10 o 
   2   8   6       10.11       10.09      3.26 o 
   3   8   6       27.84       38.67      8.24 o 
   4   8   6        0.29        0.79      3.90 o 
   5   8   6        0.00       23.30      3.66 o 
   6   8   6        0.23       -0.81      3.61 o 
   7   8   6        0.47        4.83     11.53 o 
  -1   9   6        3.17        3.61      7.13 o 
   0   9   6       13.41       14.14      6.51 o 
   1   9   6        0.22        3.31      5.48 o 
   2   9   6        1.52        4.30      9.02 o 
   3   9   6        5.57       12.39      8.83 o 
   4   9   6        2.18        3.97      6.33 o 
   5   9   6        3.54        4.63      5.69 o 
   6   9   6        1.44        1.25     12.17 o 
   0  10   6        0.67       -5.07     10.41 o 
   1  10   6        3.44        4.91     10.57 o 
   2  10   6        0.01       -6.19      9.14 o 
   3  10   6        2.24       -0.72      8.34 o 
   4  10   6        8.68        9.28      6.97 o 
   5  10   6        0.16        2.05      6.57 o 
   6  10   6       20.82       12.68     13.97 o 
   2  11   6        2.06        3.98     10.43 o 
   3  11   6        0.01       -1.00      9.07 o 
   4  11   6        0.41       -4.15      8.06 o 
  -1  -7   7        0.68        4.52      5.67 o 
   0  -7   7        0.74        1.86      8.98 o 
  -3  -6   7        4.96       -3.60     11.08 o 
  -2  -6   7        0.73       -3.31      6.37 o 
  -1  -6   7        0.22        1.99      8.07 o 
   0  -6   7        1.55        0.66      4.92 o 
   1  -6   7       14.69        8.94      9.80 o 
   2  -6   7        5.67        0.69     10.64 o 
  -4  -5   7        0.97       -4.22     11.34 o 
  -3  -5   7        5.28        7.43      6.19 o 
  -2  -5   7       16.72       18.98      6.57 o 
  -1  -5   7       23.41       29.33      7.15 o 
   0  -5   7       45.96       32.47      9.22 o 
   1  -5   7        1.78        4.07      4.16 o 
   2  -5   7       29.01       24.80     10.22 o 
   3  -5   7        9.90        9.96     10.15 o 
   4  -5   7        6.51       -0.20     12.31 o 
  -4  -4   7       13.11       12.03      6.35 o 
  -3  -4   7        7.67        4.28      6.41 o 
  -2  -4   7       10.54        8.89      6.14 o 
  -1  -4   7        0.10        4.56      6.41 o 
   0  -4   7        1.98       -1.27      8.30 o 
   1  -4   7        0.20        0.29      8.30 o 
   2  -4   7        0.27       -2.57      4.04 o 
   3  -4   7        2.54        6.23     10.06 o 
   4  -4   7        2.50        0.29     10.97 o 
  -5  -3   7        1.90       -5.28     11.94 o 
  -4  -3   7        2.66        7.04      6.65 o 
  -3  -3   7        9.60        4.57      6.01 o 
  -2  -3   7        8.07       11.37      6.01 o 
  -1  -3   7       14.07       11.16      6.15 o 
   0  -3   7        0.40       -1.84      8.13 o 
   1  -3   7       10.75       11.17      8.34 o 
   2  -3   7        1.19        0.67      8.10 o 
   3  -3   7        0.91       -2.84      9.67 o 
   4  -3   7        0.01        0.67      9.25 o 
   5  -3   7        0.49       -0.51     10.67 o 
  -5  -2   7        0.00       -1.67     10.93 o 
  -4  -2   7       28.73       26.04      6.81 o 
  -3  -2   7        1.12       -0.27      6.58 o 
  -2  -2   7       61.38       59.12      6.83 o 
  -1  -2   7       27.42       28.26      6.35 o 
   0  -2   7       31.43       34.33      6.40 o 
   1  -2   7        1.71        0.10      8.34 o 
   2  -2   7        0.86        6.52      8.75 o 
   3  -2   7        3.71        2.48      1.63 o 
   4  -2   7        3.13       14.42      9.90 o 
   5  -2   7        1.52        4.66      9.69 o 
   6  -2   7       14.37       17.43     11.43 o 
  -4  -1   7       25.16       20.85     11.09 o 
  -3  -1   7       29.97       30.37      7.03 o 
  -2  -1   7       38.35       36.50      7.50 o 
  -1  -1   7      711.59      708.63     17.55 o 
   0  -1   7       24.99       27.81      6.07 o 
   1  -1   7       30.75       26.54      8.32 o 
   2  -1   7        8.27       11.24      7.97 o 
   3  -1   7        7.01        5.56      3.69 o 
   4  -1   7       79.86       71.48     10.64 o 
   5  -1   7        0.01        4.79     10.27 o 
   6  -1   7       21.67       18.82     10.79 o 
  -5   0   7       18.90       22.57     11.90 o 
  -4   0   7        7.32        5.68     10.06 o 
  -3   0   7       69.00       59.87      7.27 o 
  -2   0   7       13.71        9.23      6.63 o 
  -1   0   7      228.79      231.18     22.15 o 
   0   0   7       43.88       48.10      4.87 o 
   1   0   7        0.00        0.21      5.71 o 
   2   0   7        1.81        0.11      7.11 o 
   3   0   7        6.29        4.74      4.36 o 
   4   0   7       25.44       28.15      3.41 o 
   5   0   7        4.60        2.42      5.33 o 
   6   0   7        0.07       -3.15      9.99 o 
   7   0   7        0.40       -3.55     10.73 o 
  -5   1   7        0.01        0.72     11.59 o 
  -4   1   7        0.73       -3.18     10.57 o 
  -3   1   7      148.77      134.86     11.61 o 
  -2   1   7       70.92       75.23      7.42 o 
  -1   1   7       22.02       21.63      6.24 o 
   0   1   7        0.00        0.92      4.38 o 
   1   1   7       38.55       50.83      4.70 o 
   2   1   7       13.90       12.27      7.79 o 
   3   1   7        1.68        0.39      4.88 o 
   4   1   7        6.17        3.31      4.52 o 
   5   1   7        4.35        3.30      5.01 o 
   6   1   7        0.96       -0.16      9.31 o 
   7   1   7        0.08        1.50     10.56 o 
  -5   2   7        6.42        9.41     11.71 o 
  -4   2   7        0.68        1.70     10.16 o 
  -3   2   7        0.00        7.62      9.93 o 
  -2   2   7        1.85       -0.76      6.75 o 
  -1   2   7       27.99       28.51      6.53 o 
   0   2   7       45.64       42.84      6.28 o 
   1   2   7       21.72       19.89      4.24 o 
   2   2   7       94.19       85.19      4.46 o 
   3   2   7       43.57       40.52      8.62 o 
   4   2   7        7.09        4.68      8.64 o 
   5   2   7       30.32       35.66      5.08 o 
   6   2   7        0.05       -1.75      4.32 o 
   7   2   7        0.39        1.84      9.58 o 
  -4   3   7        4.44        1.54     11.16 o 
  -3   3   7        1.74        0.30     10.45 o 
  -2   3   7       45.08       23.94      9.31 o 
  -1   3   7        0.63       -0.43      6.26 o 
   0   3   7        5.59        7.31      5.90 o 
   1   3   7       95.22       98.22      6.41 o 
   2   3   7       19.35       15.61      3.77 o 
   3   3   7      297.37      312.00     10.14 o 
   4   3   7       66.87       59.31      6.16 o 
   5   3   7       35.34       30.75      5.74 o 
   6   3   7        4.72        3.94      3.05 o 
   7   3   7        1.79       -0.96      6.58 o 
  -4   4   7       10.57        4.71     11.69 o 
  -3   4   7        0.32       -4.31     10.84 o 
  -2   4   7      130.05      131.89     11.41 o 
  -1   4   7        0.82        5.14      6.50 o 
   0   4   7       10.13        5.82      4.84 o 
   1   4   7       45.81       48.14      5.85 o 
   2   4   7        0.77       -0.84      4.36 o 
   3   4   7       71.74       72.95      4.09 o 
   4   4   7        1.29        0.04      4.04 o 
   5   4   7        1.70        3.66      4.87 o 
   6   4   7        0.21       -1.53      2.61 o 
   7   4   7        0.00        2.40      6.36 o 
  -4   5   7       11.31       12.30     11.75 o 
  -3   5   7        1.89        1.71     10.46 o 
  -2   5   7       18.90       20.97      9.59 o 
  -1   5   7        8.95        8.88      8.24 o 
   0   5   7       11.82        8.92      4.99 o 
   1   5   7        3.65        6.04      4.19 o 
   2   5   7       34.65       37.80      5.13 o 
   3   5   7        1.07        4.57      4.57 o 
   4   5   7        0.69        2.65      4.16 o 
   5   5   7        6.03       10.08      2.92 o 
   6   5   7        0.77        3.45      2.68 o 
   7   5   7        0.67       -1.55      6.40 o 
  -3   6   7        0.07        1.44     10.70 o 
  -2   6   7       28.33       18.46      9.71 o 
  -1   6   7       93.90       87.30      9.99 o 
   0   6   7        3.71        1.39      5.52 o 
   1   6   7      203.88      206.41      6.04 o 
   2   6   7       41.64       43.09      5.32 o 
   3   6   7        0.03       -0.11      4.08 o 
   4   6   7       19.17       21.64      3.35 o 
   5   6   7        7.08        6.30      1.57 o 
   6   6   7        0.19        2.21      2.98 o 
   7   6   7        1.98        7.05      6.54 o 
  -3   7   7        4.98        6.91      7.79 o 
  -2   7   7        0.00       -5.18      7.16 o 
  -1   7   7       14.05        4.67      6.36 o 
   0   7   7       90.68       87.17      9.59 o 
   1   7   7        1.53        2.88      4.71 o 
   2   7   7      550.94      576.49      9.49 o 
   3   7   7      328.32      352.73      6.62 o 
   4   7   7       26.95       57.79      6.44 o 
   5   7   7        4.71        3.89      4.31 o 
   6   7   7        0.08       10.25      3.57 o 
   7   7   7        9.09        9.65      7.16 o 
  -2   8   7        7.19        6.81      7.75 o 
  -1   8   7       22.21       23.10      7.21 o 
   0   8   7       12.91        9.01      6.19 o 
   1   8   7        0.36        0.98      4.36 o 
   2   8   7      207.89      244.13      6.66 o 
   3   8   7        8.73       13.12      3.24 o 
   4   8   7        0.11       -3.59      5.63 o 
   5   8   7        8.42       17.55      4.82 o 
   6   8   7        0.00        0.99      7.02 o 
   7   8   7        0.68       -3.81     12.47 o 
  -1   9   7       15.87       10.85      7.71 o 
   0   9   7        9.87       16.02      6.81 o 
   1   9   7        6.15       14.88      6.04 o 
   2   9   7       38.23       34.90      5.42 o 
   3   9   7        9.64        7.97      8.19 o 
   4   9   7        0.67        1.50      7.64 o 
   5   9   7        0.00        2.81      6.88 o 
   6   9   7        0.48       -2.34      7.19 o 
   1  10   7        0.01        6.12     10.55 o 
   2  10   7        1.76        5.26     10.18 o 
   3  10   7        4.04       -1.59      9.34 o 
   4  10   7        1.14        1.44      8.31 o 
   5  10   7        6.34        9.27      6.94 o 
  -1  -6   8        1.13        5.53      7.67 o 
   0  -6   8        0.74        1.41      9.98 o 
  -3  -5   8        0.44       -3.74     11.91 o 
  -2  -5   8       10.60        1.79      7.23 o 
  -1  -5   8        3.33        7.41      7.17 o 
   0  -5   8        0.97        2.89      9.37 o 
   1  -5   8        0.00        7.74      9.85 o 
   2  -5   8       15.54       14.25     10.90 o 
  -3  -4   8        0.02        1.62      7.11 o 
  -2  -4   8       10.27        6.45      6.62 o 
  -1  -4   8        4.94       -1.13      6.90 o 
   0  -4   8       30.84       23.97      9.55 o 
   1  -4   8        3.78        9.30      8.96 o 
   2  -4   8        2.00        1.04      9.32 o 
   3  -4   8        0.83        4.50     10.14 o 
   4  -4   8        6.26        5.92     11.24 o 
  -4  -3   8        6.42       -2.19      7.24 o 
  -3  -3   8        0.12       -2.11      6.78 o 
  -2  -3   8        0.01        5.06      6.60 o 
  -1  -3   8       22.57       16.92      7.01 o 
   0  -3   8       81.75       82.10     13.57 o 
   1  -3   8        2.00        3.23      9.19 o 
   2  -3   8        1.34        5.26      9.38 o 
   3  -3   8        0.82        4.67      9.66 o 
   4  -3   8        0.14       -0.65     11.12 o 
   5  -3   8        0.15       -6.93     12.11 o 
  -4  -2   8        0.69       -4.25      7.24 o 
  -3  -2   8        2.47        1.26      6.95 o 
  -2  -2   8       24.91       30.11      6.91 o 
  -1  -2   8        0.34       -3.27      6.39 o 
   0  -2   8        0.72        9.98      6.57 o 
   1  -2   8        9.46        4.86      8.89 o 
   2  -2   8       28.33       23.54      9.52 o 
   3  -2   8        7.85       19.46     10.04 o 
   4  -2   8        0.84       10.01     10.30 o 
   5  -2   8        1.35       -1.31     10.63 o 
  -4  -1   8        2.02       -5.07     11.55 o 
  -3  -1   8       17.18       21.47      7.39 o 
  -2  -1   8      231.84      232.56      9.39 o 
  -1  -1   8      121.28      126.78      7.97 o 
   0  -1   8        5.20        5.03      6.59 o 
   1  -1   8      477.64      544.40     15.92 o 
   2  -1   8       10.00       10.42      9.40 o 
   3  -1   8       15.65       36.32      4.69 o 
   4  -1   8        3.01        4.76     10.02 o 
   5  -1   8        0.27       -0.50     10.63 o 
   6  -1   8       21.59       19.50     12.06 o 
  -4   0   8        2.95       17.63     10.81 o 
  -3   0   8       22.40       22.68      9.26 o 
  -2   0   8       16.24        9.48      6.83 o 
  -1   0   8      321.05      305.28      9.72 o 
   0   0   8       41.26       45.44      6.76 o 
   1   0   8      238.74      240.60      8.93 o 
   2   0   8       12.47       11.00      9.36 o 
   3   0   8        2.25       -1.39      4.94 o 
   4   0   8        0.02        3.57      3.97 o 
   5   0   8        0.42       -4.88      9.52 o 
   6   0   8       13.71        5.88     10.90 o 
  -4   1   8        6.25        4.09     11.06 o 
  -3   1   8        0.09       10.83      7.53 o 
  -2   1   8       30.68       33.62      7.49 o 
  -1   1   8      177.28      249.10      9.46 o 
   0   1   8       38.28       37.27      6.95 o 
   1   1   8       25.33       80.47     21.46 o 
   2   1   8       36.05       34.77      5.42 o 
   3   1   8       34.31       53.89      9.89 o 
   4   1   8        0.00        2.77      4.60 o 
   5   1   8        1.45        1.35      5.72 o 
   6   1   8        0.11        1.79      9.58 o 
   7   1   8        0.29        0.48     11.44 o 
  -4   2   8        8.09        4.90     11.61 o 
  -3   2   8       17.84       14.10     10.48 o 
  -2   2   8        1.09        2.25      7.36 o 
  -1   2   8       11.05       15.04      6.96 o 
   0   2   8       16.26       21.77      6.79 o 
   1   2   8      156.76      149.56      7.73 o 
   2   2   8       10.15        8.81      4.94 o 
   3   2   8        4.82        4.17      5.87 o 
   4   2   8       10.75        5.02      5.35 o 
   5   2   8        3.20        7.57      9.57 o 
   6   2   8        0.22        2.32     10.10 o 
   7   2   8        2.89        4.60     10.60 o 
  -4   3   8        1.90        5.05     11.92 o 
  -3   3   8       76.80       62.32     12.17 o 
  -2   3   8      115.09      106.88      8.65 o 
  -1   3   8       38.64       35.75      8.26 o 
   0   3   8        0.62        2.99      6.57 o 
   1   3   8        0.17        0.56      6.37 o 
   2   3   8        0.01       -3.04      5.84 o 
   3   3   8        4.27        7.10      4.96 o 
   4   3   8        0.43        0.80      5.80 o 
   5   3   8       78.16       77.49      9.39 o 
   6   3   8        7.49       -0.11      9.90 o 
   7   3   8        8.09        9.56     10.28 o 
  -3   4   8        1.94       -6.42     11.56 o 
  -2   4   8       55.89       55.24     10.99 o 
  -1   4   8       37.83       35.30      7.65 o 
   0   4   8       20.73       17.59      6.96 o 
   1   4   8        8.40        5.26      6.28 o 
   2   4   8       78.71       82.66      6.81 o 
   3   4   8       20.45       20.06      5.85 o 
   4   4   8        9.72        9.66      5.58 o 
   5   4   8       17.80       23.55      9.37 o 
   6   4   8        0.06        1.79      9.33 o 
   7   4   8        0.04       -9.16      9.43 o 
  -3   5   8        0.49        0.80     11.56 o 
  -2   5   8        5.33        3.31     10.43 o 
  -1   5   8       54.42       57.91     10.08 o 
   0   5   8       55.20       54.73      9.67 o 
   1   5   8        0.74        4.94      6.10 o 
   2   5   8        0.12       -1.27      5.70 o 
   3   5   8       16.16       18.74      5.43 o 
   4   5   8        2.92        0.57      4.84 o 
   5   5   8        0.39        2.17      4.77 o 
   6   5   8        0.07        3.64      9.23 o 
   7   5   8        0.44        1.27      7.36 o 
  -3   6   8        3.48        7.86     11.65 o 
  -2   6   8        7.85        4.63     10.25 o 
  -1   6   8       15.96        7.03      9.81 o 
   0   6   8        4.01        0.43      8.00 o 
   1   6   8       91.16       81.37      5.56 o 
   2   6   8       28.87       29.62      5.87 o 
   3   6   8        6.07       14.86      5.11 o 
   4   6   8        0.42       -1.15      4.43 o 
   5   6   8        0.00       -1.02      5.46 o 
   6   6   8        0.09       -0.10      3.97 o 
   7   6   8        0.43        2.58      7.58 o 
  -2   7   8        5.66        6.70     11.31 o 
  -1   7   8       33.35       35.97     10.18 o 
   0   7   8        8.89        8.81      8.39 o 
   1   7   8      129.67      126.83      6.71 o 
   2   7   8      149.76      164.26     13.33 o 
   3   7   8        4.42        4.22      4.56 o 
   4   7   8      227.66      214.67     20.05 o 
   5   7   8       59.40       64.22      6.09 o 
   6   7   8        8.39       12.84      7.88 o 
   7   7   8        0.42        0.76      7.74 o 
  -1   8   8       37.40       34.90      8.02 o 
   0   8   8        6.96        4.98      6.98 o 
   1   8   8        2.93        7.86      5.99 o 
   2   8   8        0.20       -0.39      5.08 o 
   3   8   8       16.32       15.95      4.01 o 
   4   8   8      125.99      129.92      7.90 o 
   5   8   8        3.40        4.63      5.52 o 
   6   8   8        0.03       -1.08      7.36 o 
   0   9   8       21.29       16.29      7.22 o 
   1   9   8       10.75       11.74      6.23 o 
   2   9   8        1.19        2.70      5.44 o 
   3   9   8        9.67        8.72      8.70 o 
   4   9   8       31.06       31.62      8.88 o 
   5   9   8        9.85        6.07      6.10 o 
   6   9   8        0.25       -0.67      8.22 o 
   2  10   8        2.49        4.30     10.73 o 
   3  10   8        1.06        0.65      9.64 o 
   4  10   8        1.80        1.88      9.26 o 
  -2  -4   9        8.27       17.96      7.75 o 
  -1  -4   9        1.38        2.15      7.41 o 
   0  -4   9        0.09       -0.59      7.75 o 
   1  -4   9       11.22       18.99     10.95 o 
   2  -4   9       16.64       13.57     10.75 o 
  -3  -3   9        6.32        6.29      8.07 o 
  -2  -3   9        7.01       11.01      7.54 o 
  -1  -3   9        2.22        5.36      7.15 o 
   0  -3   9        0.01        0.21      7.45 o 
   1  -3   9        3.86        1.84     10.15 o 
   2  -3   9       22.94       14.15     10.98 o 
   3  -3   9        0.40       -3.45     10.48 o 
   4  -3   9        0.01       -2.19     11.90 o 
  -3  -2   9        1.53       -5.47      7.67 o 
  -2  -2   9        5.98        7.61      7.57 o 
  -1  -2   9        0.33        2.39      7.17 o 
   0  -2   9        9.06        9.57      7.43 o 
   1  -2   9       22.04       19.38      7.41 o 
   2  -2   9        7.39        5.74     10.18 o 
   3  -2   9        6.08        4.73     10.57 o 
   4  -2   9        2.37        3.01     10.95 o 
  -3  -1   9        2.40        2.75      8.10 o 
  -2  -1   9        0.12       -0.50     10.31 o 
  -1  -1   9       10.74       10.29      7.22 o 
   0  -1   9      162.88      163.99      9.10 o 
   1  -1   9       78.64       80.22      8.29 o 
   2  -1   9        4.83        5.36      9.61 o 
   3  -1   9       60.54       63.37     11.91 o 
   4  -1   9        0.30        5.90     10.08 o 
   5  -1   9        1.37        1.34     10.88 o 
  -3   0   9        1.07        1.72      8.09 o 
  -2   0   9        6.83        9.34      7.74 o 
  -1   0   9       31.81       31.45      7.72 o 
   0   0   9       19.81       20.06      7.31 o 
   1   0   9      246.43      246.41      9.78 o 
   2   0   9       13.58       17.43      9.34 o 
   3   0   9       85.70       89.50     11.78 o 
   4   0   9       11.89        9.91     10.57 o 
   5   0   9        1.61        3.12     10.68 o 
   6   0   9        1.26        0.49     10.76 o 
  -3   1   9        0.10       -1.16      8.16 o 
  -2   1   9        4.39        2.04      7.60 o 
  -1   1   9        0.00        8.08      7.48 o 
   0   1   9       34.90       49.00      7.71 o 
   1   1   9      130.90      121.68      8.21 o 
   2   1   9       29.18       28.41      5.60 o 
   3   1   9        2.76        8.83      6.13 o 
   4   1   9        6.10        9.26      9.75 o 
   5   1   9        4.68       -0.87      9.93 o 
   6   1   9        1.35       -0.54     11.04 o 
  -3   2   9        1.44        4.29     11.43 o 
  -2   2   9        0.39       -0.67      7.95 o 
  -1   2   9       21.91       16.23      7.40 o 
   0   2   9        8.80        7.57      7.24 o 
   1   2   9       68.93       69.84      7.69 o 
   2   2   9       18.99       11.61      6.68 o 
   3   2   9       34.70       36.32      5.55 o 
   4   2   9        1.68        2.20      6.06 o 
   5   2   9        1.44       -2.35     11.05 o 
   6   2   9        0.13       -4.73     10.87 o 
  -3   3   9        7.40       10.17     12.19 o 
  -2   3   9        2.09       -4.48      8.04 o 
  -1   3   9       56.40       63.06      8.47 o 
   0   3   9       86.77       88.20      8.10 o 
   1   3   9       29.05       41.05      7.41 o 
   2   3   9       45.67       43.51      6.73 o 
   3   3   9       15.44       12.43      6.55 o 
   4   3   9        8.08        4.28      6.56 o 
   5   3   9        0.32       -2.19     10.34 o 
   6   3   9        0.07        2.77     10.27 o 
  -3   4   9        2.62        3.98     11.56 o 
  -2   4   9        3.64       -7.47     10.99 o 
  -1   4   9       21.50       25.96      7.90 o 
   0   4   9      154.35      152.45      8.94 o 
   1   4   9       27.96       29.67      7.19 o 
   2   4   9        4.33        6.75      6.64 o 
   3   4   9        0.01       -3.46      5.98 o 
   4   4   9        5.12        7.89      6.00 o 
   5   4   9        2.61        2.74      6.10 o 
   6   4   9        7.14        8.14     10.46 o 
   7   4   9        7.28        5.76     11.35 o 
  -2   5   9        0.65       -3.01     11.21 o 
  -1   5   9        0.15       -2.07      9.58 o 
   0   5   9       52.09       37.79      7.81 o 
   1   5   9       24.46       23.70      6.67 o 
   2   5   9       38.95       37.32      6.76 o 
   3   5   9        0.32        5.60      5.94 o 
   4   5   9        0.03       -1.08      5.42 o 
   5   5   9       13.18       11.06      5.62 o 
   6   5   9        0.11        4.16      5.79 o 
   7   5   9        0.37        2.81     10.94 o 
  -2   6   9        5.56       -1.32     11.86 o 
  -1   6   9        0.50       -0.02      9.62 o 
   0   6   9        2.40        0.60      7.36 o 
   1   6   9        9.29        4.87      7.06 o 
   2   6   9        4.30        4.82      6.13 o 
   3   6   9       21.91       16.82      6.08 o 
   4   6   9        1.97       -0.15      5.25 o 
   5   6   9        0.04       -0.27      4.99 o 
   6   6   9        0.00       -2.52     10.29 o 
  -1   7   9        5.82        1.06     10.57 o 
   0   7   9        0.04        2.48      9.63 o 
   1   7   9        4.66        8.51      6.65 o 
   2   7   9       17.26       17.88      6.23 o 
   3   7   9      162.19      165.45      7.31 o 
   4   7   9       66.43       66.97      5.58 o 
   5   7   9        0.47       -4.21     10.70 o 
   6   7   9       45.46       41.90     11.71 o 
   0   8   9        0.52        1.03      9.74 o 
   1   8   9       42.10       45.46      9.29 o 
   2   8   9        1.71       -0.10      6.06 o 
   3   8   9        0.05       -1.74      5.33 o 
   4   8   9       33.63       28.68      7.09 o 
   5   8   9       43.95       41.21      6.70 o 
   6   8   9       34.27       31.82     11.86 o 
   1   9   9        3.15        5.85      6.69 o 
   2   9   9        2.05       12.03      9.69 o 
   3   9   9        6.54       -1.57      9.78 o 
   4   9   9        6.01        5.21      7.10 o 
   5   9   9        0.00       -1.79     11.03 o 
   0  -3  10        7.65        4.12      8.37 o 
   1  -3  10        0.06        3.35      8.48 o 
   2  -3  10        3.30       -1.56     11.19 o 
  -1  -2  10        1.36       -1.68      7.86 o 
   0  -2  10        3.24        3.64      7.84 o 
   1  -2  10        1.99       -2.11      7.84 o 
   2  -2  10        2.69       -1.09     10.81 o 
   3  -2  10        4.07        2.90     10.98 o 
  -2  -1  10        3.85       -2.06      8.55 o 
  -1  -1  10        0.01        5.12      8.01 o 
   0  -1  10        1.81        4.36      7.67 o 
   1  -1  10        6.47        4.61      7.77 o 
   2  -1  10       41.04       43.52      8.30 o 
   3  -1  10       10.15       12.57     11.26 o 
   4  -1  10        3.21       -4.24     11.80 o 
  -2   0  10       31.20       45.33      9.13 o 
  -1   0  10        0.00        2.02      7.82 o 
   0   0  10       10.28        9.15      7.51 o 
   1   0  10        0.23        1.80      7.71 o 
   2   0  10        0.36        5.06      7.95 o 
   3   0  10      147.94      154.16     13.87 o 
   4   0  10        5.55        0.87     10.93 o 
   5   0  10       22.51       19.31     12.73 o 
  -2   1  10        1.71        0.85      8.36 o 
  -1   1  10        3.87        1.39      8.08 o 
   0   1  10        1.38        1.35      7.73 o 
   1   1  10       29.27       26.89      7.67 o 
   2   1  10       41.92       37.24      7.88 o 
   3   1  10       75.88       65.78      8.72 o 
   4   1  10        0.07       -4.27     11.50 o 
   5   1  10        0.01       -2.60     11.08 o 
  -2   2  10        0.33        2.39      8.73 o 
  -1   2  10        0.15       -2.07      8.09 o 
   0   2  10        4.27        1.81      7.67 o 
   1   2  10       71.17       56.84      8.47 o 
   2   2  10        4.61        4.63      6.87 o 
   3   2  10       11.35       12.49      7.49 o 
   4   2  10        0.00        4.58     10.53 o 
   5   2  10        0.99        3.10     10.68 o 
  -2   3  10        0.00       -0.51      8.51 o 
  -1   3  10       37.18       30.73      8.83 o 
   0   3  10        2.17        5.07      7.79 o 
   1   3  10       15.90       11.88      7.77 o 
   2   3  10       39.13       28.62      7.19 o 
   3   3  10        0.07       -0.41      6.76 o 
   4   3  10        5.39        2.96      7.22 o 
   5   3  10        1.63        5.86     11.36 o 
   6   3  10        3.02        7.39     11.99 o 
  -2   4  10        4.43        4.40     11.93 o 
  -1   4  10       19.25       17.42      8.46 o 
   0   4  10        1.30        3.04      7.44 o 
   1   4  10        9.39       15.94      7.54 o 
   2   4  10       87.04       83.49      8.38 o 
   3   4  10       12.14       12.72      7.12 o 
   4   4  10        0.25       -2.06      6.51 o 
   5   4  10        0.14        4.39      8.44 o 
   6   4  10        0.03        4.54     11.66 o 
  -1   5  10        9.52       13.25      8.44 o 
   0   5  10        0.10       -1.78      7.53 o 
   1   5  10        4.14        3.02      7.54 o 
   2   5  10       23.97       25.30      7.25 o 
   3   5  10        1.33        5.26      6.67 o 
   4   5  10        0.58       -2.38      6.30 o 
   5   5  10        0.89        5.76      6.31 o 
   6   5  10        0.17        7.35     11.40 o 
  -1   6  10        2.31        4.53     11.62 o 
   0   6  10        3.36       -1.86      8.11 o 
   1   6  10        0.91       -0.36      7.33 o 
   2   6  10        3.45       -0.17      6.83 o 
   3   6  10        4.27        6.26      6.47 o 
   4   6  10        0.43       -1.49      6.05 o 
   5   6  10        0.88       -3.37     11.33 o 
   6   6  10        0.04        6.91     11.39 o 
   0   7  10       19.13       14.91     10.13 o 
   1   7  10        0.01       -6.69      7.59 o 
   2   7  10        0.04        2.11      6.72 o 
   3   7  10        0.38        2.17      6.11 o 
   4   7  10        1.28        2.95     11.91 o 
   5   7  10       31.43       29.94     12.33 o 
   1   8  10        6.60        6.09      9.41 o 
   2   8  10        0.26        2.53      6.76 o 
   3   8  10        4.10        1.32     12.99 o 
   4   8  10        2.38       -0.79     12.41 o 
   0  -1  11        0.17        1.67      8.68 o 
   1  -1  11        0.01        3.57      8.24 o 
   2  -1  11        2.53        1.96      8.37 o 
   0   0  11       11.32        6.74      8.48 o 
   1   0  11        0.02       -1.37      8.36 o 
   2   0  11       18.40       14.86      8.42 o 
   3   0  11        4.39        9.85      8.39 o 
  -1   1  11        0.20        0.92      8.81 o 
   0   1  11        7.91       14.20      8.71 o 
   1   1  11       20.14       18.33      8.53 o 
   2   1  11        0.57       -2.89      7.64 o 
   3   1  11       30.69       30.02      8.98 o 
   4   1  11       12.13       19.53     12.24 o 
  -1   2  11        3.21       10.11      8.97 o 
   0   2  11        2.36        1.71      8.60 o 
   1   2  11        9.03        6.07      8.68 o 
   2   2  11        1.69       -0.97      7.93 o 
   3   2  11       55.81       44.07      8.48 o 
   4   2  11        2.81       -0.29      7.88 o 
  -1   3  11        3.34        7.75      8.84 o 
   0   3  11        0.60       -0.21      8.75 o 
   1   3  11        7.21        4.63      8.04 o 
   2   3  11        0.14       -0.92      7.79 o 
   3   3  11        2.54        0.69      7.76 o 
   4   3  11        3.06        1.19      8.01 o 
   5   3  11        1.22       -0.12      8.50 o 
   0   4  11        1.53        1.01      8.74 o 
   1   4  11       17.04       15.67      8.01 o 
   2   4  11        5.76        7.74      7.61 o 
   3   4  11        0.40        2.97      7.84 o 
   4   4  11        7.69        3.92      7.42 o 
   5   4  11        0.07        0.42      7.58 o 
   0   5  11        0.12        1.72      8.58 o 
   1   5  11        0.10        2.65      7.72 o 
   2   5  11       11.58        6.74      7.84 o 
   3   5  11        6.49        6.94      7.47 o 
   4   5  11        8.09        5.19      7.30 o 
   5   5  11        0.05       -1.04      7.13 o 
   1   6  11        0.37       -2.91      8.17 o 
   2   6  11       15.91       11.02      7.86 o 
   3   6  11        0.70        2.34      7.22 o 
   4   6  11        5.32        3.28      7.08 o 
   2   7  11       11.48        5.32      7.79 o 
   3   7  11        1.81       -5.72     13.02 o 
                                                 
